# Supplementary material for: The genetic landscape of benign thyroid nodules revealed by whole exome and transcriptome sequencing
Source: Nat Commun. 2017 Jun 5;8:15533. doi: 10.1038/ncomms15533 (PMC5465355; doi:10.1038/ncomms15533)
Supplement: Supplementary Data 1 — List of the samples used for WES and transcriptome sequencing. There are 131 samples from 29 patients were collected for whole exome and/or transcriptome sequencing. The sample name, histological types, sequencing types and sequencing numbers were listed. [file ncomms15533-s1.xlsx]

## Sheet: sample informations
Supplementary Data 1: Sample informations in this cohort
Sample name	Histological types	Locations	Histological description	Performed Whole exome sequencing	Performed Transcriptom sequencing
PTC group
PA1-T	Tumor	Left Thyroid	PTC	Yes (WGC030775)	No
PA1-Benign	Benign nodule	Left Thyroid	Adenomatoid Nodule	Yes (WGC030776)	No
PA1-N	Normal thyroid tissue	Left Thyroid	Normal	Yes (WGC044193)	No
PA1-Blood	Peripheral Blood			Yes (WGC030777)	No
PA2-T	Tumor	Right Thyroid	PTC	Yes (WGC030778)	No
PA2-Benign	Benign nodule	Right Thyroid	Adenomatoid Nodule	Yes (WGC030779)	No
PA2-N	Normal thyroid tissue	Right Thyroid	Normal	Yes (WGC044194)	No
PA2-Blood	Peripheral Blood			Yes (WGC030780)	No
PA3-T	Tumor	Right Thyroid	PTC	Yes (WGC030781)	Yes-set1(for generaly analysis) (WGC030807R)
PA3-Benign	Benign nodule	Right Thyroid	Adenomatoid Nodule	Yes (WGC030782)	Yes-set1(for generaly analysis) (WGC030808R)
PA3-N	Normal thyroid tissue	Right Thyroid	Normal	Yes (WGC044195)	Yes-set1(for generaly analysis) (WGC033402R)
PA3-Blood	Peripheral Blood			Yes (WGC030783)	No
PA4-T	Tumor	Right Thyroid	PTC	Yes (WGC030788)	Yes-set1(for generaly analysis) (WGC033405R)
PA4-Benign	Benign nodule	Right Thyroid	Adenomatoid Nodule	Yes (WGC030789)	Yes-set1(for generaly analysis) (WGC030815)
PA4-N	Normal thyroid tissue	Right Thyroid	Normal	Yes (WGC044196)	Yes-set1(for generaly analysis) (WGC030816R)
PA4-Blood	Peripheral Blood			Yes (WGC030790)	No
PA5-T	Tumor	Right Thyroid	PTC	Yes (WGC030791)	Yes-set1(for generaly analysis) (WGC030817R)
PA5-Benign	Benign nodule	Right Thyroid	Adenomatoid Nodule	Yes (WGC030792)	Yes-set1(for generaly analysis) (WGC030818R)
PA5-N	Normal thyroid tissue	Right Thyroid	Normal	Yes (WGC044197)	Yes-set1(for generaly analysis) (WGC030819R)
PA5-Blood	Peripheral Blood			Yes (WGC030793)	No
PA6-T	Tumor	Left Thyroid	PTC	Yes (WGC030794)	Yes-set1(for generaly analysis) (WGC035792R)
PA6-Benign-F1	Benign nodule-foci-1	Right Thyroid	Adenomatoid Nodule	Yes (WGC030795)	Yes-set1(for generaly analysis) (WGC030820R)
PA6-Benign-F2	Benign nodule-foci-2	Left Thyroid	Adenomatoid Nodule	Yes (WGC030796)	Yes-set1(for generaly analysis) (WGC030821R)
PA6-Benign-F3	Benign nodule-foci-3	Left Thyroid	Adenomatoid Nodule	Yes (WGC030797)	Yes-set1(for generaly analysis) (WGC030822R)
PA6-N	Normal thyroid tissue	Left Thyroid	Normal	Yes (WGC044198)	Yes-set1(for generaly analysis) (WGC033410R)
PA6-Blood	Peripheral Blood			Yes (WGC030798)	No
PA7-T	Tumor	Right Thyroid	PTC	Yes (WGC044101)	Yes-set2(for PA12 analysis) (WGC044081R)
PA7-Benign	Benign nodule	Right Thyroid	Adenomatoid Nodule	Yes (WGC044102)	Yes-set2(for PA12 analysis) (WGC044082R)
PA7-N	Normal thyroid tissue	Right Thyroid	Normal	Yes (WGC044103)	Yes-set2(for PA12 analysis) (WGC044083R)
PA7-Blood	Peripheral Blood			Yes (WGC044104)	No
PA8-T-F1-A1	Tumor-foci1-area1	Left Thyroid	PTC	Yes (WGC044105)	No
PA8-T-F1-A2	Tumor-foci1-area2	Left Thyroid	PTC	Yes (WGC044106)	No
PA8-T-F2-A1	Tumor-foci2-area1	Right Thyroid	PTC	Yes (WGC044107)	No
PA8-T-F2-A2	Tumor-foci2-area2	Right Thyroid	PTC	Yes (WGC044108)	No
PA8-Benign	Benign nodule	Right Thyroid	Adenomatoid Nodule	Yes (WGC044109)	No
PA8-N	Normal thyroid tissue	Right Thyroid	Normal	Yes (WGC044110)	No
PA8-Blood	Peripheral Blood			Yes (WGC044111)	No
PA9-T-A1	Tumor-area1	Left Thyroid	PTC	Yes (WGC044112)	No
PA9-T-A2	Tumor-area2	Left Thyroid	PTC	Yes (WGC044113)	No
PA9-T-A3	Tumor-area3	Left Thyroid	PTC	Yes (WGC044114)	No
PA9-Benign	Benign nodule	Right Thyroid	Adenomatoid Nodule Cellular subtype	Yes (WGC044115)	No
PA9-N	Normal thyroid tissue	Left Thyroid	Normal	Yes (WGC044116)	No
PA9-Blood	Peripheral Blood			Yes (WGC044117)	No
PA10-T-F1	Tumor-foci1	Left Thyroid	PTC	Yes (WGC044118)	No
PA10-T-F2	Tumor-foci2	Right Thyroid	PTC	Yes (WGC044119)	No
PA10-T-F3	Tumor-foci3	Right Thyroid	PTC	Yes (WGC044120)	No
PA10-Benign-F1	Benign nodule-foci-1	Left Thyroid	Adenomatoid Nodule	Yes (WGC044121)	No
PA10-Benign-F2	Benign nodule-foci-2	Right Thyroid	Adenomatoid Nodule	Yes (WGC044122)	No
PA10-N1	Normal tissue-foci1	Left Thyroid	Normal	Yes (WGC044123)	No
PA10-N2	Normal tissue-foci2	Right Thyroid	Normal	Yes (WGC044124)	No
PA10-Blood	Peripheral Blood			Yes (WGC044125)	No
PA11-T	Tumor	Right Thyroid	PTC	Yes (WGC044126)	No
PA11-Benign	Benign nodule	Right Thyroid	Adenomatoid Nodule	Yes (WGC044127)	No
PA11-N	Normal thyroid tissue	Right Thyroid	Normal	Yes (WGC044128)	No
PA11-Blood	Peripheral Blood			Yes (WGC044129)	No
PA12-T-A1	Tumor-area1	Right Thyroid	PTC	Yes (WGC044130)	Yes-set2(for PA12 analysis) (WGC044090R)
PA12-T-A2	Tumor-area2	Right Thyroid	PTC	Yes (WGC044131)	Yes-set2(for PA12 analysis) (WGC044091R)
PA12-T-A3	Tumor-area3	Right Thyroid	PTC	Yes (WGC044132)	Yes-set2(for PA12 analysis) (WGC044092R)
PA12-Benign	Benign nodule	Right Thyroid	Adenomatoid Nodule	Yes (WGC044133)	Yes-set2(for PA12 analysis) (WGC044093R)
PA12-N	Normal thyroid tissue	Right Thyroid	Normal	Yes (WGC044134)	Yes-set2(for PA12 analysis) (WGC044094R)
PA12-Blood	Peripheral Blood			Yes (WGC044135)	No
PA13-T	Tumor	Left Thyroid	PTC	Yes (WGC044136)	No
PA13-Benign	Benign nodule	Left Thyroid	Adenomatoid Nodule	Yes (WGC044137)	No
PA13-N	Normal thyroid tissue	Left Thyroid	Normal	Yes (WGC044138)	No
PA13-Blood	Peripheral Blood			Yes (WGC044139)	No
PA14-T	Tumor	Left Thyroid	PTC	Yes (WGC044140)	No
PA14-Benign	Benign nodule	Right Thyroid	Adenomatoid Nodule	Yes (WGC044141)	No
PA14-N	Normal thyroid tissue	Left Thyroid	Normal	Yes (WGC044142)	No
PA14-Blood	Peripheral Blood			Yes (WGC044143)	No
PA15-T-A1	Tumor-area1	Right Thyroid	PTC	Yes (WGC044144)	No
PA15-T-A2	Tumor-area2	Right Thyroid	PTC	Yes (WGC044145)	No
PA15-T-A3	Tumor-area3	Right Thyroid	PTC	Yes (WGC044146)	No
PA15-T-A4	Tumor-area4	Right Thyroid	PTC	Yes (WGC044147)	No
PA15-Benign	Benign nodule	Right Thyroid	Adenomatoid Nodule	Yes (WGC044148)	No
PA15-N	Normal thyroid tissue	Right Thyroid	Normal	Yes (WGC044149)	No
PA15-Blood	Peripheral Blood			Yes (WGC044150)	No
PA16-T	Tumor	Left Thyroid	PTC	Yes (WGC044151)	No
PA16-Benign-F1	Benign nodule-foci-1	Left Thyroid	Adenomatoid Nodule Cellular subtype	Yes (WGC044152)	No
PA16-Benign-F2	Benign nodule-foci-2	Left Thyroid	Adenomatoid Nodule	Yes (WGC044153)	No
PA16-N	Normal thyroid tissue	Left Thyroid	Normal	Yes (WGC044154)	No
PA16-Blood	Peripheral Blood			Yes (WGC044155)	No
PA17-T	Tumor	Left Thyroid	PTC	Yes (WGC044156)	No
PA17-Benign	Benign nodule	Left Thyroid	Adenomatoid Nodule	Yes (WGC044157)	No
PA17-N	Normal thyroid tissue	Left Thyroid	Normal	Yes (WGC044158)	No
PA17-Blood	Peripheral Blood			Yes (WGC044159)	No
PA18-T	Tumor	Left Thyroid	PTC	Yes (WGC044160)	No
PA18-Benign	Benign nodule	Right Thyroid	Adenomatoid Nodule	Yes (WGC044161)	No
PA18-N	Normal thyroid tissue	Left Thyroid	Normal	Yes (WGC044162)	No
PA18-Blood	Peripheral Blood			Yes (WGC044163)	No
PA19-T	Tumor	Right Thyroid	PTC	Yes (WGC044164)	No
PA19-Benign	Benign nodule	Right Thyroid	Adenomatoid Nodule	Yes (WGC044165)	No
PA19-N	Normal thyroid tissue	Right Thyroid	Normal	Yes (WGC044166)	No
PA19-Blood	Peripheral Blood			Yes (WGC044167)	No
PA20-T	Tumor	Right Thyroid	PTC	Yes (WGC044168)	No
PA20-Benign	Benign nodule	Right Thyroid	Adenomatoid Nodule	Yes (WGC044170)	No
PA20-N	Normal thyroid tissue	Right Thyroid	Normal	Yes (WGC044171)	No
PA20-Blood	Peripheral Blood			Yes (WGC044172)	No
PA21❋ -T-F1	Tumor-foci1	Right Thyroid	PTC	No	Yes-set1(for generaly analysis) (WGC030811R)
PA21❋ -T-F2	Tumor-foci2	Isthmus Thyroid	PTC	No	Yes-set1(for generaly analysis) (WGC033403R)
PA21❋ -Benign	Benign nodule	Right Thyroid	Adenomatoid Nodule	No	Yes-set1(for generaly analysis) (WGC030812R)
PA21❋ -Normal	Normal thyroid tissue	Right Thyroid	Normal	No	Yes-set1(for generaly analysis) (WGC033404R)
PTC free group
PB1-Benign	Benign nodule	Left Thyroid	Adenomatoid Nodule	Yes (WGC030799)	Yes-set1(for generaly analysis) (WGC030824R)
PB1-N	Normal thyroid tissue	Left Thyroid	Normal	Yes (WGC044199)	Yes-set1(for generaly analysis) (WGC030825R)
PB1-Blood	Peripheral Blood			Yes (WGC030800)	No
PB2-Benign	Benign nodule	Right Thyroid	Adenomatoid Nodule Cellular subtype	Yes (WGC030801)	Yes-set1(for generaly analysis) (WGC030826R)
PB2-N	Normal thyroid tissue	Right Thyroid	Normal	Yes (WGC044200)	Yes-set1(for generaly analysis) (WGC030827R)
PB2-Blood	Peripheral Blood			Yes (WGC030802)	No
PB3-Benign	Benign nodule	Right Thyroid	Adenomatoid Nodule	Yes (WGC030803)	Yes-set1(for generaly analysis) (WGC030828R)
PB3-N	Normal thyroid tissue	Right Thyroid	Normal	Yes (WGC044201)	Yes-set1(for generaly analysis) (WGC033412R)
PB3-Blood	Peripheral Blood			Yes (WGC030804)	No
PB4-Benign	Benign nodule	Left Thyroid	Adenomatoid Nodule	Yes (WGC030805)	Yes-set1(for generaly analysis) (WGC030830R)
PB4-N	Normal thyroid tissue	Left Thyroid	Normal	Yes (WGC044202)	Yes-set1(for generaly analysis) (WGC033413R)
PB4-Blood	Peripheral Blood			Yes (WGC030806)	No
PB5-Benign-F1	Benign nodule-foci1	Right Thyroid	Adenomatoid Nodule	Yes (WGC044173)	Yes-set2(for PA12 analysis) (WGC044095R)
PB5-Benign-F2	Benign nodule-foci2	Right Thyroid	Adenomatoid Nodule Cellular subtype	Yes (WGC044174)	Yes-set2(for PA12 analysis) (WGC044096R)
PB5-N	Normal thyroid tissue	Right Thyroid	Normal	Yes (WGC044175)	Yes-set2(for PA12 analysis) (WGC044097R)
PB5-Blood	Peripheral Blood			Yes (WGC044176)	No
PB6-Benign-A1	Benign nodule-area1	Right Thyroid	Adenomatoid Nodule	Yes (WGC044179)	Yes-set2(for PA12 analysis) (WGC044098R)
PB6-Benign-A2	Benign nodule-area2	Right Thyroid	Adenomatoid Nodule	Yes (WGC044180)	Yes-set2(for PA12 analysis) (WGC044099R)
PB6-N	Normal thyroid tissue	Right Thyroid	Normal	Yes (WGC044181)	Yes-set2(for PA12 analysis) (WGC045840R)
PB6-Blood	Peripheral Blood			Yes (WGC044182)	No
PB7-Benign-F1	Benign nodule-foci1	Right Thyroid	Adenomatoid Nodule	Yes (WGC044183)	No
PB7-Benign-F2	Benign nodule-foci2	Right Thyroid	Adenomatoid Nodule	Yes (WGC044184)	No
PB7-Benign-F3	Benign nodule-foci3	Left Thyroid	Adenomatoid Nodule	Yes (WGC044185)	No
PB7-Benign-F4	Benign nodule-foci4	Left Thyroid	Adenomatoid Nodule Cellular subtype	Yes (WGC044186)	No
PB7-N	Normal thyroid tissue	Right Thyroid	Normal	Yes (WGC044187)	No
PB7-Blood	Peripheral Blood			Yes (WGC044188)	No
PB8-Benign-F1	Benign nodule-foci1	Right Thyroid	Adenomatoid Nodule	Yes (WGC044189)	No
PB8-Benign-F2	Benign nodule-foci2	Right Thyroid	Adenomatoid Nodule	Yes (WGC044190)	No
PB8-N	Normal thyroid tissue	Left Thyroid	Normal	Yes (WGC044191)	No
PB8-Blood	Peripheral Blood			Yes (WGC044192)	No
❋ Only RNA seq was performed on samples from PA21, exome seq was not performed.
