# Supplementary material for: The genetic landscape of benign thyroid nodules revealed by whole exome and transcriptome sequencing
Source: Nat Commun. 2017 Jun 5;8:15533. doi: 10.1038/ncomms15533 (PMC5465355; doi:10.1038/ncomms15533)
Supplement: Supplementary Data 2 — List of Clinical information of 29 patients. PA representative TB patients, and PB for SBpatients. [file ncomms15533-s2.xlsx]

## Sheet: clinical informations
Supplementary Data 2: Clinical informations of patients in this cohort
	basic charateristics			TNM Stage						Clinical characteristics				Pathological diagnosis
Patient	age	gender	BMI	T	N	Tumor diameter (cm）	TNM	Medical history	Family history	Number of nodules diagnosed by sonography	Suspected sonographic features	Capsule/vessel/muscle invasion	Thyroid function	Pathological diagnosis
PA1	78	female	21.4844	T1a	N0	0.6	I	1 year	3 sisters have thyroid Nodules	3	hypoechoigenicity,irregular margins,microcalcification,taller than wide	No	Euthyroidism	PTC; adenomatoid nodule
PA2	33	female	22.5827	T1a	N0	0.5	I	1 month	No	>4	Hypoechoigenicity, microcalcification	No	Euthyroidism	PTC; adenomatoid nodule
PA3	54	male	NA	T1a	N0	0.7		1 month	No	2	Hypoechoigenicity	No	NA	PTC; adenomatoid nodule
PA4	63	male	24.8941	T1b	N1a	1.4		1 month	No	3	Hypoechoigenicity, microcalcification	No	Euthyroidism	PTC; adenomatoid nodule
PA5	67	female	27.4348	T1	N1b	NA	Iva	6 month	No	2	Irregular margins	No	Euthyroidism	PTC; adenomatoid nodule
PA6	74	male	25.6489	T1a	N0	0.8		6 month	No	3	Hypoechoigenicity, irregular margins, taller than wide	No	Euthyroidism	PTC; adenomatoid nodule
PA7	51	female	24.3865	T1a	N0	0.5	I	3 week	Her sister has thyroid Nodules	2	Hypoechoigenicity, microcalcification	No	Euthyroidism	PTC; adenomatoid nodule
PA8	60	female	25.1532	T3	N0	0.5	III	5 month	No	2	Microcalcification	No	Subclinical hypothyroidism	PTC; adenomatoid nodule
PA9	57	female	23.0469	T1a	N0	0.7	I	9 month	No	3	Hypoechoigenicity, microcalcification	No	Euthyroidism	PTC; adenomatoid nodule cellular subtype
PA10	71	female	22.2137	T1a	N1a	0.8	III	2 week	Her son has thyroid carciNoma, and her daughter has thyroid Nodules.	4	Hypoechoigenicity, irregular margins, microcalcification	No	Euthyroidism	PTC; adenomatoid nodule
PA11	63	male	24.8163	T1a	N1a	0.5		7 year	No	2	Hypoechoigenicity, microcalcification	No	Hyperthyroidism(trab 9.35)	PTC; adenomatoid nodule
PA12	45	female	18.369	T1a	N0	0.4	I	1 month	Her mother and sister hav thyroid Nodules.	2	Taller than wide	No	Euthyroidism	PTC; adenomatoid nodule
PA13	44	female	26.7094	T1a	N1a	0.7	I	2 month	No	2	Taller than wide	No	Subclinical hyperthyroidism	PTC; adenomatoid nodule
PA14	39	female	22.8624	T1a	N0	0.6	I	2 month	No	2	Microcalcification	No	Euthyroidism	PTC; adenomatoid nodule
PA15	46	male	28.0277	T4a	N1a	0.5		2 week	No	2	Hypoechoigenicity, microcalcification, taller than wide	Yes	Euthyroidism	PTC; adenomatoid nodule
PA16	35	female	21.4844	T1	N0	2	I	10 year	No	3	Hypoechoigenicity, irregular margins, taller than wide	No	Euthyroidism	PTC; adenomatoid nodule cellular subtype
PA17	50	female	23.6244	T1a	N0	0.4	I	1 year	No	2	Hypoechoigenicity	No	Subclinical hyperthyroidism	PTC; adenomatoid nodule
PA18	51	female	23.0112	T4a	N1b	1.5	Iva	1 month	No	>4	Hypoechoigenicity, microcalcification	Yes	Euthyroidism	PTC; adenomatoid nodule
PA19	69	female	21.83	T1b	N1a	4	III	8 month	No	2	Microcalcification, irregular margins	No	Euthyroidism	PTC; adenomatoid nodule
PA20	41	female	28.2284	T1a	N0	0.6	I	1 month	No	4	Hypoechoigenicity	No	Euthyroidism	PTC; adenomatoid nodule
PA21	38	male	27.6817	T4a	N1b	1.5		1 month	No	2	Hypoechoigenicity, microcalcification	Yes	Euthyroidism	PTC; adenomatoid nodule
PB1	72	female	22.3133	0	0		0	3 year	Her sister has thyroid Nodules	2	Hypoechoigenicity, microcalcification	No	Euthyroidism	adenomatoid nodule
PB2	54	female	26.6728	0	0		0	3 year	No	2	Cystic	No	Euthyroidism	adenomatoid nodule cellular subtype
PB3	61	female	23.4952	0	0		0	10 year	No	3	Hypoechoigenicity, microcalcification	No	Euthyroidism	adenomatoid nodule
PB4	57	female	31.6337	0	0		0	4 year	No	3	Hypoechoigenicity	No	Euthyroidism	adenomatoid nodule
PB5	49	female	19.1406	0	0		0	1 month	Her sister has thyroid Nodules	2	Hypoechoigenicity	No	NA	adenomatoid nodule; adenomatoid nodule cellular subtype
PB6	60	male	23.1834	0	0			5 year	No	2	Microcalcification	No	Subclinical hyperthyroidism	adenomatoid nodule
PB7	69	female	19.1467	0	0		0	3 year	No	2	Hypoechoigenicity	No	NA	adenomatoid nodule; adenomatoid nodule cellular subtype
PB8	34	female	22.8624	0	0		0	3 year	No	2	Hypoechoigenicity	No	Euthyroidism	adenomatoid nodule
