# Supplementary material for: The genetic landscape of benign thyroid nodules revealed by whole exome and transcriptome sequencing
Source: Nat Commun. 2017 Jun 5;8:15533. doi: 10.1038/ncomms15533 (PMC5465355; doi:10.1038/ncomms15533)
Supplement: Supplementary Data 3 — The quality control information of the WES samples. The mean coverage sequencing depth on official target arrange from 130 to 180. [file ncomms15533-s3.xlsx]

## Sheet: exome sequencing QC
Supplementary Data 3: Summary of the quality of whole exome sequencing for every samples
QC Statistics Sample	Paired-end read length	Total effective data yield(Gb)	Total reads number (M)	Reads mapping rate	Properly paired mapping reads rate	No-mismatch mapping reads rate:	Mismatch alignment bases rate:	Capture efficiency rate on target regions	Capture efficiency rate on or near +-150 target regions	Capture efficiency rate on or near +-500 target regions	Mean coverage sequencing depth on official target	Fraction of official target covered	Fraction of official target covered with at least 4X	Fraction of official target covered with at least 10X	Fraction of official target covered with at least 20X	PCR duplication rate
PA1-T	100*2	13.03	130.3	0.997	0.9906	0.8569	0.0022	0.7995	0.8108	0.8196	169.01	0.9985	0.9974	0.9939	0.9844	0.0694
PA1-Benign	100*2	12.908	129.08	0.9973	0.9912	0.8555	0.0022	0.8133	0.8283	0.8366	169.45	0.9986	0.9975	0.9944	0.986	0.0795
PA1-N	100*2	13.772	137.72	0.9983	0.9917	0.8428	0.0025	0.7529	0.7981	0.8095	163.2	0.9986	0.9975	0.9944	0.9861	0.0659
PA1-Blood	100*2	12.92	129.2	0.9972	0.9899	0.851	0.0024	0.7828	0.8074	0.8173	162.08	0.9985	0.9975	0.9945	0.9861	0.0692
PA2-T	100*2	13.135	131.35	0.9972	0.9909	0.8557	0.0022	0.8034	0.8227	0.831	169.62	0.9983	0.9972	0.9936	0.9843	0.0756
PA2-Benign	100*2	12.262	122.62	0.9972	0.9892	0.8533	0.0023	0.7804	0.8047	0.8141	153.16	0.9983	0.997	0.9931	0.9826	0.064
PA2-N	100*2	12.632	126.32	0.9985	0.9931	0.844	0.0025	0.7466	0.7945	0.8058	148.15	0.9982	0.9969	0.9924	0.9809	0.0498
PA2-Blood	100*2	12.695	126.95	0.9973	0.9902	0.8498	0.0024	0.7813	0.8104	0.8202	158.14	0.9985	0.9973	0.9942	0.9858	0.0583
PA3-T	100*2	13.223	132.23	0.9973	0.9913	0.8537	0.0023	0.7858	0.8071	0.8166	166.82	0.9996	0.9988	0.9959	0.9875	0.074
PA3-Benign	100*2	12.661	126.61	0.997	0.9916	0.8471	0.0025	0.7916	0.8169	0.826	160.48	0.9996	0.9986	0.9955	0.9863	0.0823
PA3-N	100*2	13.139	131.39	0.9985	0.9931	0.843	0.0025	0.736	0.7863	0.7982	151.58	0.9995	0.9985	0.9947	0.9841	0.0623
PA3-Blood	100*2	12.348	123.48	0.9973	0.9897	0.8533	0.0023	0.7966	0.8188	0.8281	158.3	0.9995	0.9986	0.9954	0.9862	0.0643
PA4-T	100*2	13.328	133.28	0.9972	0.991	0.8469	0.0024	0.7673	0.7914	0.8014	163.31	0.9995	0.9986	0.9953	0.9858	0.067
PA4-Benign	100*2	12.05	120.5	0.9973	0.9909	0.8448	0.0025	0.7623	0.7855	0.7961	146.93	0.9995	0.9986	0.9952	0.9852	0.057
PA4-N	100*2	13.174	131.74	0.9983	0.9929	0.8449	0.0025	0.7533	0.7943	0.8045	156.29	0.9994	0.9981	0.9936	0.9818	0.0549
PA4-Blood	100*2	12.886	128.86	0.9974	0.9894	0.8485	0.0024	0.7772	0.7998	0.8099	160.6	0.9995	0.9986	0.9952	0.9857	0.0646
PA5-T	100*2	12.657	126.57	0.9971	0.9911	0.8414	0.0026	0.7724	0.8037	0.8136	155.37	0.9984	0.9973	0.9936	0.9837	0.073
PA5-Benign	100*2	13.699	136.99	0.9974	0.9904	0.8484	0.0024	0.7888	0.8115	0.8211	172.79	0.9985	0.9975	0.9947	0.9873	0.0639
PA5-N	100*2	13.145	131.45	0.9985	0.9937	0.846	0.0025	0.7527	0.795	0.8056	155.8	0.9984	0.9972	0.9934	0.9833	0.0527
PA5-Blood	100*2	12.985	129.85	0.9979	0.9908	0.8429	0.0025	0.7739	0.8002	0.8103	160.26	0.9985	0.9972	0.9936	0.9839	0.0508
PA6-T	100*2	12.574	125.74	0.9979	0.992	0.8409	0.0026	0.7682	0.8005	0.8111	153.83	0.9996	0.9986	0.9955	0.9864	0.0624
PA6-Benign-F1	100*2	12.445	124.45	0.9979	0.9918	0.8406	0.0026	0.7716	0.8041	0.8142	152.53	0.9995	0.9985	0.9947	0.9844	0.0619
PA6-Benign-F2	100*2	12.9	129	0.9978	0.9923	0.8437	0.0025	0.7841	0.8114	0.8209	161.12	0.9996	0.9986	0.9955	0.9866	0.0662
PA6-Benign-F3	100*2	12.898	128.98	0.9978	0.9921	0.8417	0.0025	0.7641	0.7938	0.804	156.86	0.9996	0.9986	0.9951	0.9854	0.0636
PA6-N	100*2	13.637	136.37	0.9985	0.9936	0.8437	0.0025	0.7571	0.8046	0.8157	162.26	0.9996	0.9985	0.9952	0.986	0.0518
PA6-Blood	100*2	12.992	129.92	0.9981	0.9921	0.8413	0.0026	0.7687	0.7986	0.809	159.06	0.9996	0.9986	0.9953	0.9861	0.0544
PA7-T	100*2	12.45	124.5	0.9975	0.991	0.842	0.0025	0.7526	0.7968	0.8082	147.54	0.9985	0.9976	0.9947	0.9863	0.0717
PA7-Benign	100*2	13.369	133.69	0.9975	0.9919	0.8433	0.0025	0.7736	0.8102	0.8202	163.45	0.9985	0.9976	0.9948	0.9871	0.0697
PA7-N	100*2	12.15	121.5	0.9978	0.9917	0.8432	0.0025	0.7596	0.8036	0.8144	145.38	0.9985	0.9974	0.9939	0.9843	0.0718
PA7-blood	100*2	12.65	126.5	0.9975	0.991	0.841	0.0026	0.7507	0.7976	0.8091	149.15	0.9984	0.9974	0.9939	0.9845	0.0648
PA8-T-F1-A1	100*2	12.184	121.84	0.9977	0.9912	0.8432	0.0025	0.755	0.8025	0.8136	144.53	0.9984	0.9973	0.9936	0.9834	0.0713
PA8-T-F1-A2	100*2	12.77	127.7	0.9974	0.9912	0.8422	0.0026	0.7621	0.7981	0.8082	153.65	0.9984	0.9975	0.9943	0.9855	0.0981
PA8-T-F2-A1	100*2	13.821	138.21	0.9977	0.9919	0.8458	0.0024	0.7799	0.8149	0.8244	170.44	0.9985	0.9976	0.9946	0.9866	0.0771
PA8-T-F2-A2	100*2	12.735	127.35	0.9976	0.9915	0.8436	0.0025	0.7623	0.7992	0.8096	153.48	0.9985	0.9976	0.9946	0.986	0.0867
PA8-Benign	100*2	13.78	137.8	0.9977	0.9918	0.8424	0.0026	0.7682	0.8104	0.8207	166.7	0.9985	0.9976	0.9947	0.9867	0.0789
PA8-N	100*2	13.046	130.46	0.9992	0.9943	0.8448	0.0024	0.7508	0.7774	0.7876	155.65	0.9984	0.9975	0.9943	0.9852	0.1016
PA8-blood	100*2	13.244	132.44	0.9992	0.9947	0.8358	0.0026	0.7573	0.8004	0.8113	158.1	0.9984	0.9975	0.9942	0.9854	0.0665
PA9-T-A1	100*2	13.158	131.58	0.9991	0.9945	0.8404	0.0025	0.7604	0.8051	0.8159	157.43	0.9985	0.9976	0.9948	0.9869	0.0727
PA9-T-A2	100*2	12.587	125.87	0.999	0.9947	0.8378	0.0026	0.7482	0.7894	0.8004	148.5	0.999	0.9976	0.9943	0.9851	0.1174
PA9-T-A3	100*2	13.259	132.59	0.9992	0.9939	0.8341	0.0028	0.711	0.7427	0.7545	149.12	0.999	0.9976	0.9944	0.9851	0.0825
PA9-Benign	100*2	13.115	131.15	0.9992	0.9953	0.8413	0.0025	0.7626	0.8024	0.8128	157.64	0.9985	0.9976	0.9946	0.9862	0.0759
PA9-N	100*2	13.365	133.65	0.9992	0.9947	0.8447	0.0024	0.7741	0.8021	0.8122	164.41	0.9986	0.9976	0.9949	0.987	0.0822
PA9-blood	100*2	12.638	126.38	0.999	0.9928	0.8315	0.0028	0.6787	0.7165	0.7298	135.2	0.9984	0.9974	0.9937	0.9829	0.0848
PA10-T-F1	100*2	13.55	135.5	0.9991	0.9947	0.8389	0.0026	0.7457	0.7859	0.7967	159.27	0.9985	0.9976	0.9944	0.986	0.0719
PA10-T-F2	100*2	13.351	133.51	0.999	0.994	0.8487	0.0024	0.7364	0.7702	0.7813	155.66	0.9985	0.9975	0.9941	0.9853	0.0692
PA10-T-F3	100*2	12.209	122.09	0.9988	0.9943	0.8487	0.0024	0.7218	0.7626	0.7742	138.86	0.9985	0.9974	0.9935	0.9831	0.0783
PA10-Benign-F1	100*2	12.971	129.71	0.9992	0.9932	0.8473	0.0025	0.7057	0.7394	0.7511	144.68	0.9985	0.9974	0.994	0.9846	0.0649
PA10-Benign-F2	100*2	13.596	135.96	0.9988	0.9931	0.8439	0.0025	0.6082	0.6369	0.6515	130.97	0.9985	0.9974	0.9934	0.9822	0.083
PA10-N1	100*2	13.046	130.46	0.9992	0.9942	0.8524	0.0023	0.7726	0.8048	0.8145	159.67	0.9985	0.9976	0.9947	0.9868	0.0705
PA10-N2	100*2	12.803	128.03	0.9989	0.9937	0.8484	0.0024	0.7173	0.7513	0.7626	145.32	0.9985	0.9974	0.9938	0.9838	0.0684
PA10-blood	100*2	13.3	133	0.9992	0.9938	0.8471	0.0025	0.6862	0.7203	0.7329	144.26	0.9985	0.9974	0.9937	0.9837	0.0666
PA11-T	100*2	14.193	141.93	0.999	0.9938	0.8462	0.0025	0.7098	0.7369	0.7486	160.31	0.9995	0.9987	0.9957	0.9869	0.0728
PA11-Benign	100*2	13.443	134.43	0.999	0.9948	0.8528	0.0023	0.7635	0.8055	0.8165	162.54	0.9995	0.9987	0.996	0.9881	0.0632
PA11-N	100*2	13.549	135.49	0.9982	0.9929	0.846	0.0025	0.7621	0.7956	0.8059	164.1	0.9995	0.9987	0.9957	0.9873	0.0634
PA11-blood	100*2	13.766	137.66	0.998	0.9932	0.8467	0.0025	0.7891	0.8306	0.8402	171.75	0.9995	0.9987	0.9961	0.9888	0.0624
PA12-T-A1	100*2	13.907	139.07	0.9982	0.9929	0.8474	0.0024	0.7815	0.8163	0.8258	172.1	0.9985	0.9977	0.995	0.9877	0.0629
PA12-T-A2	100*2	13.307	133.07	0.9982	0.9931	0.845	0.0025	0.7754	0.817	0.8268	162.82	0.9985	0.9975	0.9943	0.9858	0.0665
PA12-T-A3	100*2	13.278	132.78	0.9981	0.9926	0.8501	0.0024	0.7982	0.8348	0.8439	168.24	0.9985	0.9976	0.9948	0.9871	0.0606
PA12-Benign	100*2	13.034	130.34	0.9981	0.9909	0.8482	0.0024	0.8045	0.828	0.837	168	0.9986	0.9977	0.9952	0.9883	0.0709
PA12-N	100*2	13.379	133.79	0.9981	0.993	0.8472	0.0024	0.796	0.833	0.8422	169.11	0.9985	0.9977	0.995	0.9876	0.0602
PA12-blood	100*2	12.793	127.93	0.9981	0.9924	0.8479	0.0024	0.7875	0.8216	0.8313	160.14	0.9985	0.9975	0.9944	0.9858	0.0604
PA13-T	100*2	14.092	140.92	0.9982	0.9932	0.8477	0.0025	0.7809	0.8157	0.8256	174.77	0.9987	0.9974	0.9946	0.9869	0.0467
PA13-Benign	100*2	12.518	125.18	0.9982	0.9931	0.8624	0.0022	0.7894	0.831	0.8406	156.27	0.9983	0.9973	0.9939	0.9851	0.056
PA13-N	100*2	13.417	134.17	0.9983	0.9929	0.8626	0.0022	0.792	0.8277	0.837	168.46	0.9984	0.9974	0.9945	0.9867	0.0598
PA13-blood	100*2	12.84	128.4	0.998	0.993	0.8575	0.0024	0.7625	0.8105	0.8217	154.15	0.9983	0.9972	0.9938	0.9845	0.0501
PA14-T	100*2	13.872	138.72	0.9983	0.9933	0.8635	0.0022	0.79	0.8256	0.835	173.82	0.9984	0.9975	0.9948	0.9874	0.0588
PA14-Benign	100*2	14.405	144.05	0.9979	0.9932	0.8634	0.0022	0.7866	0.8147	0.8239	180.75	0.9985	0.9974	0.9944	0.9865	0.0482
PA14-N	100*2	13.392	133.92	0.9981	0.9926	0.8612	0.0023	0.7774	0.8168	0.8267	164.43	0.9984	0.9975	0.995	0.9877	0.0594
PA14-blood	100*2	12.88	128.8	0.9982	0.9932	0.863	0.0022	0.7886	0.8259	0.8353	160.76	0.9991	0.9976	0.9946	0.9869	0.068
PA15-T-A1	100*2	13.609	136.09	0.9981	0.9932	0.8616	0.0023	0.8076	0.8429	0.8514	174.61	0.9994	0.9985	0.9956	0.9875	0.0611
PA15-T-A2	100*2	12.417	124.17	0.9979	0.9928	0.8606	0.0023	0.792	0.8314	0.8404	155.5	0.9994	0.9984	0.9951	0.9859	0.06
PA15-T-A3	100*2	12.683	126.83	0.9975	0.9904	0.8621	0.0023	0.7897	0.827	0.8363	158.4	0.9993	0.9984	0.9953	0.9863	0.0581
PA15-T-A4	100*2	12.56	125.6	0.9975	0.9922	0.8667	0.0021	0.7965	0.8363	0.8451	158.12	0.9993	0.9984	0.9953	0.9862	0.0566
PA15-Benign	100*2	13.196	131.96	0.9974	0.992	0.8664	0.0021	0.8049	0.8353	0.8438	169.1	0.9994	0.9985	0.9955	0.9871	0.0562
PA15-N	100*2	13.547	135.47	0.9974	0.9899	0.8663	0.0021	0.7927	0.8157	0.8249	171.99	0.9994	0.9986	0.996	0.9881	0.0573
PA15-blood	100*2	13.74	137.4	0.9975	0.9917	0.8645	0.0022	0.8009	0.8303	0.8393	175.37	0.9994	0.9987	0.9962	0.9892	0.0734
PA16-T	100*2	13.579	135.79	0.9975	0.9911	0.8676	0.0021	0.8131	0.8409	0.849	176.46	0.9985	0.9976	0.9949	0.9876	0.072
PA16-Benign-F1	100*2	13.763	137.63	0.9975	0.9914	0.8649	0.0022	0.7835	0.8252	0.8343	170.28	0.9984	0.9973	0.9939	0.9848	0.057
PA16-Benign-F2	100*2	13.622	136.22	0.9974	0.9917	0.8625	0.0022	0.7932	0.8271	0.8359	171.32	0.9984	0.9976	0.9949	0.9876	0.0564
PA16-N	100*2	12.587	125.87	0.9972	0.9905	0.864	0.0022	0.7892	0.8275	0.8366	157.12	0.9984	0.9974	0.9941	0.9851	0.0587
PA16-blood	100*2	12.302	123.02	0.9974	0.9917	0.8383	0.0027	0.7792	0.8263	0.8365	150.87	0.9984	0.9974	0.9943	0.9855	0.0535
PA17-T	100*2	13.414	134.14	0.9975	0.9925	0.841	0.0026	0.7885	0.8289	0.8381	166.94	0.9986	0.9971	0.9937	0.9847	0.0485
PA17-Benign	100*2	13.776	137.76	0.9976	0.9914	0.8384	0.0027	0.7876	0.8221	0.831	171.72	0.9984	0.9974	0.9945	0.9867	0.058
PA17-N	100*2	14.014	140.14	0.9974	0.9917	0.8403	0.0026	0.797	0.8275	0.8362	177.64	0.9984	0.9975	0.9949	0.9879	0.0738
PA17-blood	100*2	13.528	135.28	0.9976	0.9923	0.8401	0.0026	0.7611	0.7982	0.8089	163.1	0.9983	0.9973	0.9942	0.9857	0.0666
PA18-T	100*2	13.705	137.05	0.9976	0.9919	0.8417	0.0026	0.7752	0.8098	0.8193	168.08	0.9984	0.9971	0.9933	0.9839	0.0562
PA18-Benign	100*2	13.059	130.59	0.9976	0.9924	0.8413	0.0026	0.7582	0.7885	0.7988	157.19	0.9985	0.9974	0.9943	0.9855	0.0684
PA18-N	100*2	13.137	131.37	0.9976	0.992	0.8415	0.0026	0.7619	0.7995	0.8095	158.17	0.9983	0.9971	0.993	0.9824	0.0588
PA18-blood	100*2	13.633	136.33	0.9976	0.992	0.8411	0.0026	0.756	0.7938	0.8049	163.06	0.9983	0.997	0.993	0.9829	0.06
PA19-T	100*2	13.487	134.87	0.9986	0.9937	0.817	0.0029	0.7678	0.802	0.8115	163.79	0.9983	0.9969	0.9926	0.9814	0.0543
PA19-Benign	100*2	13.263	132.63	0.9985	0.994	0.8111	0.003	0.7713	0.8097	0.8193	161.18	0.9985	0.9974	0.9938	0.9845	0.0623
PA19-N	100*2	13.882	138.82	0.9983	0.9934	0.8155	0.0029	0.7644	0.8019	0.8119	167.56	0.9985	0.9974	0.9942	0.9856	0.0555
PA19-blood	100*2	13.47	134.7	0.9986	0.993	0.8138	0.003	0.7497	0.7917	0.8028	159.29	0.9984	0.9974	0.9942	0.9854	0.0588
PA20-T	100*2	13.863	138.63	0.9985	0.9936	0.8164	0.0029	0.7586	0.7971	0.8073	165.97	0.9984	0.9972	0.9935	0.9837	0.0495
PA20-Benign	100*2	13.796	137.96	0.9985	0.9941	0.8156	0.0029	0.7577	0.7984	0.8089	164.92	0.9984	0.9972	0.9937	0.9842	0.0562
PA20-N	100*2	13.247	132.47	0.9985	0.9942	0.8159	0.0029	0.7518	0.7915	0.8022	157.17	0.9983	0.9973	0.9937	0.9841	0.0685
PA20-blood	100*2	13.092	130.92	0.9985	0.9936	0.8164	0.0029	0.7668	0.8046	0.815	158.75	0.9983	0.9973	0.9939	0.9843	0.0625
PB1-Benign	100*2	14.471	144.71	0.9976	0.9927	0.8212	0.0031	0.7042	0.7907	0.8137	158.32	0.9985	0.9975	0.9942	0.9853	0.0791
PB1-N	100*2	13.197	131.97	0.9985	0.9939	0.8437	0.0025	0.7607	0.8046	0.8154	158.02	0.9985	0.9974	0.9942	0.9855	0.061
PB1-Blood	100*2	12.25	122.5	0.9978	0.9916	0.8368	0.0027	0.7764	0.804	0.8139	151.51	0.9984	0.9973	0.9936	0.9838	0.0648
PB2-Benign	100*2	12.163	121.63	0.998	0.9924	0.8445	0.0025	0.7851	0.8184	0.8278	151.57	0.9984	0.997	0.993	0.9824	0.0665
PB2-N	100*2	12.046	120.46	0.9979	0.9908	0.8608	0.0021	0.7578	0.8051	0.8168	143.6	0.9984	0.9973	0.9941	0.985	0.0546
PB2-Blood	100*2	11.918	119.18	0.998	0.9915	0.8501	0.0024	0.7741	0.8023	0.8124	147.04	0.9983	0.9971	0.9935	0.9837	0.0622
PB3-Benign	100*2	12.777	127.77	0.9978	0.9917	0.851	0.0024	0.7662	0.7955	0.8056	155.73	0.9984	0.9972	0.9937	0.984	0.0601
PB3-N	100*2	11.828	118.28	0.9981	0.9909	0.8592	0.0022	0.7564	0.8024	0.8139	140.78	0.9984	0.9974	0.994	0.9844	0.0622
PB3-Blood	100*2	12.591	125.91	0.9979	0.9908	0.8479	0.0025	0.7589	0.7911	0.8019	152.13	0.9983	0.9973	0.994	0.9846	0.0558
PB4-Benign	100*2	13.231	132.31	0.9977	0.9916	0.8531	0.0023	0.7683	0.7918	0.8018	162.47	0.9984	0.9974	0.9943	0.9857	0.0548
PB4-N	100*2	12.49	124.9	0.9979	0.9918	0.8611	0.0021	0.7566	0.8022	0.8133	148.57	0.9984	0.9974	0.9942	0.9852	0.0692
PB4-Blood	100*2	13.554	135.54	0.9977	0.9899	0.8507	0.0024	0.7886	0.8098	0.8195	171.44	0.9984	0.9975	0.9946	0.9866	0.0613
PB5-Benign-F1	100*2	13.445	134.45	0.9984	0.9937	0.8689	0.002	0.7664	0.8074	0.8178	162.48	0.9984	0.9974	0.9944	0.9865	0.0645
PB5-Benign-F2	100*2	13.584	135.84	0.9983	0.9925	0.8655	0.0021	0.7642	0.8011	0.8116	164.11	0.9984	0.9975	0.9948	0.9877	0.0767
PB5-N	100*2	13.306	133.06	0.9983	0.9934	0.8663	0.0021	0.7684	0.8041	0.8143	161.76	0.9983	0.9973	0.9944	0.9863	0.072
PB5-blood	100*2	13.288	132.88	0.9985	0.9938	0.8659	0.0021	0.7688	0.804	0.8142	161.8	0.9983	0.9973	0.9942	0.9858	0.0537
PB6-Benign-A1	100*2	13.205	132.05	0.9984	0.9937	0.8669	0.0021	0.7733	0.8155	0.8257	161.29	0.9994	0.9984	0.9952	0.9863	0.078
PB6-Benign-A2	100*2	14.146	141.46	0.9981	0.993	0.8674	0.0021	0.7735	0.8099	0.8199	173.19	0.9994	0.9986	0.9959	0.9885	0.0602
PB6-N	100*2	13.444	134.44	0.9984	0.9933	0.8691	0.002	0.7781	0.8106	0.8203	165.95	0.9995	0.9984	0.9953	0.9866	0.0604
PB6-blood	100*2	13.653	136.53	0.9983	0.9939	0.863	0.0021	0.7768	0.8144	0.8245	168.16	0.9994	0.9984	0.9951	0.9865	0.0495
PB7-Benign-F1	100*2	13.321	133.21	0.9983	0.994	0.8673	0.002	0.7896	0.828	0.8373	166.39	0.9986	0.9976	0.9947	0.9868	0.0638
PB7-Benign-F2	100*2	12.626	126.26	0.9983	0.9934	0.8666	0.002	0.7829	0.8256	0.8353	156	0.9986	0.9975	0.9941	0.9852	0.0684
PB7-Benign-F3	100*2	13.734	137.34	0.9984	0.994	0.8613	0.0022	0.7875	0.8228	0.8322	171.44	0.9985	0.9977	0.995	0.9875	0.0697
PB7-Benign-F4	100*2	14.111	141.11	0.9985	0.994	0.8685	0.002	0.782	0.8198	0.8291	174.52	0.9985	0.9975	0.9945	0.9864	0.0583
PB7-N	100*2	13.426	134.26	0.9984	0.9939	0.867	0.002	0.7868	0.8182	0.8274	167.64	0.9985	0.9975	0.9943	0.986	0.0512
PB7-blood	100*2	12.979	129.79	0.9985	0.9938	0.8637	0.0021	0.7816	0.8149	0.8247	160.94	0.9985	0.9975	0.9946	0.9864	0.0526
PB8-Benign-F1	100*2	14.371	143.71	0.9984	0.9936	0.8675	0.002	0.7784	0.8145	0.8243	177.12	0.9985	0.9976	0.9952	0.9885	0.0619
PB8-Benign-F2	100*2	13.902	139.02	0.9984	0.9938	0.8681	0.002	0.7916	0.8251	0.8344	174.61	0.9984	0.9976	0.9951	0.9881	0.0657
PB8-N	100*2	12.488	124.88	0.9984	0.9909	0.845	0.0025	0.749	0.798	0.8101	146.91	0.9987	0.9973	0.9936	0.9838	0.0598
PB8-blood	100*2	13.27	132.7	0.9985	0.9929	0.8444	0.0025	0.747	0.7886	0.8002	156.36	0.9984	0.9973	0.9938	0.9845	0.0557
