# Supplementary material for: The genetic landscape of benign thyroid nodules revealed by whole exome and transcriptome sequencing
Source: Nat Commun. 2017 Jun 5;8:15533. doi: 10.1038/ncomms15533 (PMC5465355; doi:10.1038/ncomms15533)
Supplement: Supplementary Data 5 — The estimated purity and ploidy of PTC and benign samples. [file ncomms15533-s5.xlsx]

## Sheet: Sheet1
Supplementary Data 5: The purity of PTC and benign samples
sample	call status	purity	ploidy	Genome doublings
PA1_T	called	0.85	2.99	0
PA1_B	called	0.95	2	0
PA2_T	called	0.37	1.91	0
PA2_B	called	0.24	1.63	0
PA3_T	called	0.46	2	0
PA3_B	called	0.49	2	0
PA4_T	called	0.26	1.93	0
PA4_B	called	0.66	2	0
PA5_T	called	0.24	1.9	0
PA5_B	called	0.44	2	0
PA6_T	called	0.5	2	0
PA6_B1	called	0.74	2	0
PA6_B2	called	0.37	2	0
PA6_B3	called	1	2	0
PB1_B	called	0.66	2	0
PB2_B	called	1	3.94	0
PB3_B	called	0.37	2	0
PB4_B	called	1	3.94	0
PA7_T	called	0.79	2	0
PA7_B	called	0.88	1.99	0
PA8_T_F1_A1	called	0.68	2	0
PA8_T_F1_A2	called	0.73	2	0
PA8_T_F2_A1	called	0.75	2	0
PA8_T_F2_A2	called	0.57	2	0
PA8_B	called	0.51	2	0
PA9_T_A1	called	0.77	2	0
PA9_T_A2	called	0.78	2	0
PA9_T_A3	called	0.61	2	0
PA9_B	called	0.68	2	0
PA10_T_F1	called	0.74	3.99	0
PA10_T_F2	called	0.68	4	0
PA10_T_F3	called	0.7	2	0
PA10_B_F1	called	0.67	2	0
PA10_B_F2	called	1	2.01	0
PA11_T	called	0.47	1.99	0
PA11_B	called	0.45	2	0
PA12_T_A1	called	0.75	2	0
PA12_T_A2	called	0.66	2	0
PA12_T_A3	called	0.98	2	0
PA12_B	called	0.89	2	0
PA13_T	called	0.61	4	0
PA13_B	called	0.65	4	0
PA14_T	called	0.63	2	0
PA14_B	called	0.61	2	0
PA15_T_A1	called	0.74	2	0
PA15_T_A2	called	0.91	2	0
PA15_T_A3	called	0.51	2	0
PA15_T_A4	called	0.36	1.99	0
PA15_B	called	0.56	1.99	0
PA16_T	called	0.85	1	0
PA16_B_F1	called	0.81	1.96	0
PA16_B_F2	called	0.83	2	0
PA17_T	called	0.91	2	0
PA17_B	called	0.86	2	0
PA18_T	called	0.21	1.81	0
PA18_B	called	0.42	2	0
PA19_T	called	1	2.01	0
PA19_B	called	0.78	2	0
PA20_T	called	0.24	1.77	0
PA20_B	called	0.21	2.53	0
PB5_B_F1	called	0.84	2	0
PB5_B_F2	called	0.85	2	0
PB6_B_A1	called	0.71	2	0
PB6_B_A2	called	0.8	2	0
PB7_B_F1	called	0.83	2	0
PB7_B_F2	called	0.45	2	0
PB7_B_F3	called	0.41	2	0
PB7_B_F4	called	0.83	1.99	0
PB8_B_F1	called	0.59	2	0
PB8_B_F2	called	0.72	1.99	0
