# Supplementary material for: The genetic landscape of benign thyroid nodules revealed by whole exome and transcriptome sequencing
Source: Nat Commun. 2017 Jun 5;8:15533. doi: 10.1038/ncomms15533 (PMC5465355; doi:10.1038/ncomms15533)
Supplement: Supplementary Data 6 — The quality control information of the transcriptome samples. [file ncomms15533-s6.xlsx]

## Sheet: transcriptome sequencing QC
Supplementary Data 6: quality control of transcriptome sequencing of samples
SAMPLE	PA3-T	PA3-Benign	PA3-N	PA4-T	PA4-Benign	PA4-N	PA5-T	PA5-Benign	PA5-N	PA6-T	PA6-Benign-F1	PA6-Benign-F2	PA6-Benign-F3	PA6-N	PA21-T-F1	PA21-T-F2	PA21-Benign	PA21-N	PA7-T	PA7-Benign	PA7-N	PA12-T-F1	PA12-T-F2	PA12-T-F3	PA12-Benign	PA12-N	PB1-Benign	PB1-N	PB2-Benign	PB2-N	PB3-Benign	PB3-N	PB4-Benign	PB4-N	PB5-Benign-F1	PB5-Benign-F2	PB5-N	PB6-Benign-A1	PB6-Benign-A2	PB6-N
Reads (Million)	84.4542	84.8701	90.3363	96.0052	86.1563	91.9311	100.04	94.2804	84.8599	99.1683	91.335	91.6667	90.9158	81.0412	86.1614	86.5275	87.323	85.9827	67.1915	76.5177	70.045	77.8474	66.3907	72.668	73.6473	74.9658	87.8959	99.6852	88.4814	83.3619	94.6421	85.4888	95.0472	86.9382	74.0339	66.9848	62.2863	83.1317	70.679	72.364
Yield (Mbases)	8445.42	8487.01	9033.63	9600.52	8615.63	9193.11	10004	9428.04	8485.99	9916.83	9133.5	9166.67	9091.58	8104.11	8616.14	8652.75	8732.3	8598.27	6719.15	7651.77	7004.5	7784.74	6639.07	7266.8	7364.73	7496.58	8789.59	9968.52	8848.14	8336.19	9464.21	8548.88	9504.72	8693.82	7403.39	6698.48	6228.63	8313.17	7067.9	7236.4
ALIGNED_BASES (Mbases)	7971.72	8033.09	8798.11	9302.57	8265.14	8714.46	9620.84	8934.93	8085.9	8797.62	8709.66	8795.78	8713.17	7557	8045.98	8358.93	8447.52	8296.68	6276.17	7398.2	6756.64	7432.08	6317.75	6800.16	7120.26	7275.96	8459.21	9512.72	8517.79	7914.14	9102.16	8286.5	8991.44	8372.13	7150.74	6042.87	5830.26	8046.84	6762.65	6968.1
PCT_ALIGNED_BASES	0.943912	0.946516	0.973929	0.968965	0.959319	0.947934	0.961696	0.947698	0.952853	0.887141	0.953595	0.959539	0.958378	0.932489	0.933827	0.966044	0.967387	0.964924	0.934071	0.966862	0.964614	0.954699	0.951602	0.935785	0.966804	0.970572	0.962412	0.954275	0.962664	0.949371	0.961745	0.969308	0.945998	0.962998	0.965874	0.902127	0.936042	0.967964	0.956812	0.962924
RIBOSOMAL_BASES (Mbases)	0.5582	0.3082	0.6428	0.3594	0.5714	0.527	3.521	3.0438	0.4134	0.3772	0.2794	1.3312	0.2882	0.3604	0.2374	0.768	0.6062	0.3564	15.4972	4.7786	5.7092	3.4742	3.0148	6.1174	6.4954	2.0838	0.2908	0.5242	0.6012	0.343	0.4268	0.4728	0.689	1.2336	9.6916	15.1142	5.9482	2.5664	3.3602	2.4984
CODING_BASES (Mbases)	1437.8	1716.75	1661.89	1976.82	1941.5	1564.3	2466.59	1381.54	1612.09	1154.84	2028.18	2095.09	2016.26	944.802	1646.01	1457.19	2146.84	1424.59	2848.6	3458.88	3337.1	3509.35	2952.67	3521.11	3399.57	3692.69	2180.48	2161.47	2199.35	1524.46	2211.48	1356.56	1534.87	1272.93	4377.69	3178.87	3193.33	4016.34	3402	3352
UTR_BASES (Mbases)	1995.63	2527.74	1964.93	2122.2	2242.19	1849.35	3198.74	2949.43	2544.21	1680.75	2770.91	3194.92	2758.55	1253.4	2295.89	1912.22	3320.05	1763.16	2540.71	2768.87	2465.72	2934.84	2581.13	2670.76	2543.04	2583.8	3159.62	3426.65	3295.05	2159.35	2931.82	1902.46	3491.27	3620.42	2211.48	2194.33	2126.95	2970.07	2747.35	2497.85
INTRONIC_BASES (Mbases)	2882.57	2404.81	4405.51	4472.71	2875.38	3677.47	2867.36	2739.35	2558.75	3578.57	2670.1	2346.15	2762.57	3605.29	2710.24	3727.05	2115.92	4025.02	494.958	812.717	650.629	710.688	557.061	368.31	825.349	729.733	2216.76	2819.78	2012.62	2867.12	2813.97	3951.89	2392.48	2267.19	327.059	302.361	273.426	763.149	383.899	836.053
INTERGENIC_BASES (Mbases)	1578.42	1306.45	706.011	660.38	1137.59	1532.95	999.425	1768.42	1297.05	2156.41	1164.63	1084.58	1098.53	1670.72	1301.11	1196.65	804.43	1015.49	337.286	308.021	258.629	226.376	184.194	189.92	301.361	223.526	831.833	1013.12	931.999	1270.95	1065.84	1013.85	1471.26	1139.43	180.512	303.301	197.868	246.046	188.075	239.65
PCT_RIBOSOMAL_BASES	7.1e-05	3.9e-05	7.4e-05	3.9e-05	7e-05	6.1e-05	0.000369	0.000344	5.2e-05	4.4e-05	3.2e-05	0.000153	3.3e-05	4.8e-05	3e-05	9.3e-05	7.2e-05	4.3e-05	0.002485	0.00065	0.00085	0.00047	0.00048	0.000905	0.000918	0.000288	3.5e-05	5.6e-05	7.1e-05	4.4e-05	4.7e-05	5.7e-05	7.7e-05	0.000149	0.001364	0.002522	0.001026	0.000321	0.0005	0.000361
PCT_CODING_BASES	0.182116	0.215779	0.19017	0.214116	0.236848	0.181376	0.258671	0.156252	0.201196	0.134739	0.234903	0.240206	0.233466	0.126402	0.206955	0.175695	0.255946	0.173126	0.456727	0.470388	0.496758	0.475219	0.470316	0.521168	0.480451	0.510617	0.259922	0.229418	0.260599	0.194888	0.245079	0.164927	0.172641	0.153343	0.616023	0.53035	0.550812	0.502158	0.505899	0.483831
PCT_UTR_BASES	0.252772	0.317713	0.224847	0.229863	0.273531	0.214428	0.335452	0.333579	0.31753	0.196099	0.320927	0.366303	0.319417	0.167689	0.288664	0.230558	0.395817	0.214272	0.407361	0.376551	0.367045	0.397421	0.411136	0.395306	0.3594	0.357282	0.376639	0.363704	0.390426	0.276053	0.324908	0.231296	0.392694	0.436133	0.311197	0.366093	0.366874	0.371344	0.408548	0.360542
PCT_INTRONIC_BASES	0.365114	0.302261	0.504121	0.484455	0.350775	0.426393	0.3007	0.30982	0.319344	0.417523	0.309251	0.26899	0.319883	0.482341	0.340761	0.449374	0.25226	0.489149	0.079359	0.110525	0.096852	0.096238	0.088731	0.054515	0.116644	0.100906	0.264247	0.299291	0.238473	0.366536	0.311848	0.480459	0.269104	0.273116	0.046023	0.050445	0.047163	0.095416	0.057088	0.120677
PCT_INTERGENIC_BASES	0.199928	0.164209	0.080789	0.071528	0.138777	0.177742	0.10481	0.200008	0.161878	0.251595	0.134887	0.124349	0.127201	0.223521	0.16359	0.144281	0.095904	0.12341	0.054078	0.041889	0.038499	0.030655	0.029339	0.028111	0.04259	0.030909	0.099158	0.107532	0.110431	0.162479	0.118118	0.123261	0.165486	0.137261	0.025401	0.050601	0.03413	0.030763	0.027968	0.034591
PCT_MRNA_BASES	0.434888	0.533492	0.415017	0.443979	0.510379	0.395804	0.594123	0.489831	0.518726	0.330838	0.55583	0.606509	0.552883	0.294091	0.495619	0.406253	0.651764	0.387398	0.864089	0.846939	0.863802	0.872639	0.881451	0.916474	0.839851	0.867899	0.636561	0.593122	0.651025	0.470941	0.569988	0.396223	0.565334	0.589476	0.927219	0.896442	0.917686	0.873502	0.914447	0.844373
MEDIAN_5PRIME_TO_3PRIME_BIAS	0.776586	0.740378	0.77507	0.767228	0.724231	0.713959	0.746088	0.801318	0.741831	0.750916	0.755902	0.758216	0.797814	0.748633	0.757389	0.801182	0.804887	0.812851	0.637608	0.82095	0.863333	0.699792	0.638683	0.623992	0.86364	0.874292	0.765617	0.795673	0.771832	0.835516	0.782338	0.817557	0.824136	0.854232	0.897189	0.69769	0.892607	0.867153	0.693342	0.864006
