# Supplementary material for: The genetic landscape of benign thyroid nodules revealed by whole exome and transcriptome sequencing
Source: Nat Commun. 2017 Jun 5;8:15533. doi: 10.1038/ncomms15533 (PMC5465355; doi:10.1038/ncomms15533)
Supplement: Supplementary Data 7 — List of PTC effective genes. Genes differently expressed (fold change >1.5, FDR [file ncomms15533-s7.xlsx]

## Sheet: PTC effective genes
Supplementary Data7: List of PTC effective genes
Symbol	type	Gene_id	Gene_type	Mean_CPM_normal	Mean_CPM_tumor	log2Foldchange	pvalue	FDR
FN1	TvsN-up	2335	protein_coding	11.6073	90.4406	6.08536	6.35001e-06	0.00109058
ARHGAP36	TvsN-up	158763	protein_coding	1.5614	91.9466	5.87988	3.44321e-05	0.00268357
GABRB2	TvsN-up	2561	protein_coding	2.12538	18.7729	5.80392	1.757e-05	0.00188963
SFTPB	TvsN-up	6439	protein_coding	8.23269	413.345	5.64984	3.23955e-08	1.11093e-05
CLDN16	TvsN-up	10686	protein_coding	2.40342	89.6097	5.22049	1.04981e-09	8.6089e-07
CCL18	TvsN-up	6362	protein_coding	1.12016	35.1048	4.9699	1.90588e-06	0.000280042
CHI3L1	TvsN-up	1116	protein_coding	7.50827	159.296	4.40708	2.735e-05	0.00222349
DPP4	TvsN-up	1803	protein_coding	0.172117	22.3311	4.32262	1.19091e-08	3.76923e-05
MMP7	TvsN-up	4316	protein_coding	0.531145	10.5719	4.31499	1.15667e-15	7.272e-12
COMP	TvsN-up	1311	protein_coding	1.86554	35.5216	4.25103	6.52146e-07	0.000121783
LAMP5	TvsN-up	24141	protein_coding	1.26773	22.7598	4.16617	5.18052e-15	2.44274e-11
COL11A1	TvsN-up	1301	protein_coding	3.81941	64.1601	4.07026	1.43174e-05	0.00135699
BIRC7	TvsN-up	79444	protein_coding	0.467982	7.62892	4.02695	0.000129503	0.00688375
LAMB3	TvsN-up	3914	protein_coding	0.0589106	14.5559	4.00566	2.19906e-06	0.00058699
CCL17	TvsN-up	6361	protein_coding	0.510458	7.69697	3.91443	4.37422e-13	1.03128e-09
IGFL2	TvsN-up	147920	protein_coding	1.0915	15.5258	3.83028	2.59341e-18	4.89142e-14
COL1A1	TvsN-up	1277	protein_coding	50.7387	672.55	3.72849	2.89271e-06	0.000375111
SFRP2	TvsN-up	6423	protein_coding	24.9309	298.31	3.58081	3.03045e-05	0.00240156
CCL13	TvsN-up	6357	protein_coding	0.621946	7.38122	3.569	1.90282e-09	1.32922e-06
CLDN1	TvsN-up	9076	protein_coding	21.3128	251.838	3.5627	8.74345e-06	0.0009061
LYZ	TvsN-up	4069	protein_coding	17.5351	200.221	3.51327	2.0677e-10	2.43743e-07
SERPINA1	TvsN-up	5265	protein_coding	44.9907	508.863	3.49958	4.40244e-05	0.00325625
CH25H	TvsN-up	9023	protein_coding	1.06894	11.9774	3.48606	4.0317e-09	2.21241e-06
ST6GALNAC5	TvsN-up	81849	protein_coding	1.5085	16.6314	3.46272	1.61366e-10	2.02901e-07
ALDH1A3	TvsN-up	220	protein_coding	2.4261	26.6425	3.45702	9.31847e-15	3.51511e-11
CDH3	TvsN-up	1001	protein_coding	0.0288908	10.454	3.38692	0.000192795	0.00828747
KCNJ2	TvsN-up	3759	protein_coding	4.52908	47.0308	3.37632	1.09202e-13	3.43277e-10
VCAN	TvsN-up	1462	protein_coding	48.8409	505.655	3.37199	6.45466e-06	0.000711937
SYTL5	TvsN-up	94122	protein_coding	3.54684	36.6905	3.3708	6.24547e-05	0.00419202
CPA3	TvsN-up	1359	protein_coding	1.28758	12.9576	3.33106	3.61065e-10	3.58949e-07
POSTN	TvsN-up	10631	protein_coding	31.8877	318.472	3.32009	9.94375e-11	1.44269e-07
CLDN10	TvsN-up	9071	protein_coding	0.747361	7.20085	3.26829	1.40173e-07	3.4787e-05
AHNAK2	TvsN-up	113146	protein_coding	25.0268	240.528	3.26466	9.98368e-06	0.000991065
HLA-DQB2	TvsN-up	3120	protein_coding	2.30346	22.0505	3.25894	6.65874e-09	3.22027e-06
SFRP4	TvsN-up	6424	protein_coding	17.4259	164.936	3.2426	8.95818e-06	0.00091791
TPSAB1	TvsN-up	7177	protein_coding	0.402493	3.66602	3.18718	3.44315e-07	7.29676e-05
STMN2	TvsN-up	11075	protein_coding	0.973753	8.85417	3.18473	2.4899e-05	0.00206908
PLA2G2A	TvsN-up	5320	protein_coding	0.868421	7.82909	3.17238	4.09861e-08	1.35621e-05
KCNN4	TvsN-up	3783	protein_coding	1.97675	17.5249	3.14821	7.18405e-12	1.50554e-08
PLAU	TvsN-up	5328	protein_coding	8.46856	74.5502	3.13802	1.08441e-08	4.75652e-06
ALOX5	TvsN-up	240	protein_coding	6.36048	55.1438	3.11599	9.08677e-11	1.42821e-07
TMPRSS4	TvsN-up	56649	protein_coding	4.14189	35.5938	3.10326	1.45416e-08	6.09487e-06
PDZK1IP1	TvsN-up	10158	protein_coding	1.13538	9.57397	3.07594	1.69008e-07	4.08674e-05
CHIT1	TvsN-up	1118	protein_coding	4.19387	35.122	3.06602	7.28678e-06	0.000785348
MMP13	TvsN-up	4322	protein_coding	1.01478	8.41907	3.05249	2.80134e-06	0.000369483
CXCL14	TvsN-up	9547	protein_coding	11.1602	92.1132	3.04505	1.26247e-05	0.0012087
FAM111B	TvsN-up	374393	protein_coding	2.30999	18.4775	2.99981	1.04247e-09	8.6089e-07
COL3A1	TvsN-up	1281	protein_coding	285.899	2272.71	2.99083	3.92767e-10	3.70399e-07
SCEL	TvsN-up	8796	protein_coding	11.7836	91.4423	2.95608	0.000106033	0.00595207
C2CD4A	TvsN-up	145741	protein_coding	1.12634	8.69871	2.94917	1.67505e-07	4.08674e-05
S100B	TvsN-up	6285	protein_coding	1.39441	10.6333	2.93086	3.15419e-09	1.88613e-06
KCNQ3	TvsN-up	3786	protein_coding	7.14541	52.6045	2.8801	7.43534e-05	0.00464364
CTHRC1	TvsN-up	115908	protein_coding	3.93167	28.9381	2.87975	5.13095e-09	2.54671e-06
CST6	TvsN-up	1474	protein_coding	6.32516	45.3317	2.84135	2.74108e-08	1.01372e-05
TNC	TvsN-up	3371	protein_coding	22.994	160.938	2.80718	3.08272e-09	1.88613e-06
FRMD5	TvsN-up	84978	protein_coding	3.20292	22.1777	2.79165	3.20005e-09	1.88613e-06
INHBA	TvsN-up	3624	protein_coding	6.18994	42.7794	2.78892	1.52052e-11	2.86786e-08
PROS1	TvsN-up	5627	protein_coding	52.9312	364.678	2.78443	0.000201306	0.00964777
PTCHD4	TvsN-up	442213	protein_coding	6.71609	46.054	2.77763	8.02311e-05	0.00489721
MMP9	TvsN-up	4318	protein_coding	2.41692	16.4854	2.76995	1.35803e-08	5.82131e-06
SFN	TvsN-up	2810	protein_coding	0.604439	4.11728	2.76802	4.62194e-07	9.27387e-05
PHEX	TvsN-up	5251	protein_coding	6.90602	46.3462	2.74652	4.1084e-07	8.33211e-05
DSC3	TvsN-up	1825	protein_coding	1.99005	13.1606	2.72535	3.61594e-10	3.58949e-07
CDKN2B	TvsN-up	1030	protein_coding	2.16767	14.1367	2.70522	4.10553e-09	2.21241e-06
THBS2	TvsN-up	7058	protein_coding	31.0384	201.149	2.69614	1.00731e-08	4.52352e-06
THBS1	TvsN-up	7057	protein_coding	51.7878	330.922	2.6758	3.50806e-09	2.00502e-06
ACP5	TvsN-up	54	protein_coding	4.04671	25.7889	2.67193	2.90368e-06	0.000375111
CRLF2	TvsN-up	64109	protein_coding	0.748194	4.72596	2.65912	7.77031e-08	2.2547e-05
SLC6A20	TvsN-up	54716	protein_coding	2.4419	15.3527	2.65242	5.71889e-08	1.76826e-05
FAP	TvsN-up	2191	protein_coding	7.31006	45.9118	2.65091	9.31552e-09	4.28537e-06
GPNMB	TvsN-up	10457	protein_coding	49.7212	305.163	2.61765	3.20768e-08	1.11093e-05
MMP11	TvsN-up	4320	protein_coding	1.64147	10.0274	2.61088	7.4642e-07	0.000132813
TNFAIP6	TvsN-up	7130	protein_coding	0.63281	3.76249	2.57184	1.46119e-06	0.000222254
PCSK2	TvsN-up	5126	protein_coding	20.3125	120.016	2.56279	8.33734e-08	2.38258e-05
LCN2	TvsN-up	3934	protein_coding	0.766568	4.52034	2.55995	1.30602e-06	0.000203578
CD1A	TvsN-up	909	protein_coding	1.2129	7.1332	2.55609	1.8272e-08	7.17976e-06
HLA-G	TvsN-up	3135	protein_coding	1.30262	7.38073	2.50235	8.41796e-07	0.000144337
CHGB	TvsN-up	1114	protein_coding	1.80139	10.021	2.47585	1.06967e-05	0.00104605
IGSF1	TvsN-up	3547	protein_coding	29.9293	166.229	2.47354	7.25201e-07	0.000130267
CD207	TvsN-up	50489	protein_coding	1.29319	7.16047	2.46912	4.7792e-07	9.48847e-05
VTCN1	TvsN-up	79679	protein_coding	1.04476	5.77053	2.46553	2.50912e-05	0.00207564
CD52	TvsN-up	1043	protein_coding	4.0377	22.1872	2.45812	8.37817e-07	0.000144337
HLA-DPA1	TvsN-up	3113	protein_coding	66.1328	363.1	2.45693	2.89071e-08	1.04849e-05
MMP16	TvsN-up	4325	protein_coding	10.2623	55.3206	2.43047	2.3197e-08	8.75036e-06
COL1A2	TvsN-up	1278	protein_coding	271.054	1460.07	2.42939	8.236e-09	3.88348e-06
ITGA2	TvsN-up	3673	protein_coding	26.6628	142.601	2.41909	1.08958e-07	2.93579e-05
HLA-DQB1	TvsN-up	3119	protein_coding	24.1825	128.781	2.41289	2.16901e-07	4.98899e-05
BCAT1	TvsN-up	586	protein_coding	13.2903	69.2081	2.38057	3.91441e-06	0.000479414
HLA-DOA	TvsN-up	3111	protein_coding	9.60636	49.7556	2.3728	9.16093e-08	2.57887e-05
SYT1	TvsN-up	6857	protein_coding	3.03408	15.6421	2.3661	2.99213e-09	1.88613e-06
COL5A1	TvsN-up	1289	protein_coding	24.2408	122.985	2.34298	1.08885e-06	0.000175529
TMPRSS11E	TvsN-up	28983	protein_coding	0.653578	3.30488	2.33817	7.30074e-05	0.00460147
MYO1G	TvsN-up	64005	protein_coding	6.56884	33.1846	2.3368	7.16797e-08	2.11242e-05
CCL22	TvsN-up	6367	protein_coding	1.27327	6.39947	2.32941	1.03653e-06	0.000168534
TUBB3	TvsN-up	10381	protein_coding	2.242	11.1093	2.30891	3.8243e-07	8.01445e-05
SLPI	TvsN-up	6590	protein_coding	4.28578	21.1507	2.30308	6.6825e-07	0.000123567
SCD	TvsN-up	6319	protein_coding	4.83171	23.8252	2.30188	0.000109086	0.0060779
TNFSF18	TvsN-up	8995	protein_coding	0.692005	3.35357	2.27684	3.41198e-06	0.000429022
FPR3	TvsN-up	2359	protein_coding	6.7313	32.4861	2.27087	5.23151e-07	0.000102783
MGAT3	TvsN-up	4248	protein_coding	4.55608	21.8857	2.26412	1.17128e-06	0.000185643
CXCL10	TvsN-up	3627	protein_coding	2.53468	12.0704	2.25159	2.36727e-06	0.000335707
HRK	TvsN-up	8739	protein_coding	2.99912	14.2357	2.2469	2.95691e-05	0.00235317
COL6A3	TvsN-up	1293	protein_coding	197.896	937.774	2.2445	3.4057e-10	3.58949e-07
CSTA	TvsN-up	1475	protein_coding	0.925348	4.37361	2.24076	1.39928e-05	0.00133292
CILP	TvsN-up	8483	protein_coding	5.75922	27.1849	2.23886	1.59471e-09	1.15684e-06
ULBP2	TvsN-up	80328	protein_coding	0.849692	3.98506	2.22959	1.04746e-05	0.00103435
SPP1	TvsN-up	6696	protein_coding	7.79723	36.3581	2.22124	9.84093e-08	2.72955e-05
SEMA3C	TvsN-up	10512	protein_coding	15.2766	71.1817	2.22018	4.77847e-09	2.43586e-06
RAB27B	TvsN-up	5874	protein_coding	2.5778	12.0069	2.21965	1.6357e-06	0.000246807
RUNX1	TvsN-up	861	protein_coding	17.9533	82.3675	2.19783	5.11426e-06	0.000599131
HLA-DPB1	TvsN-up	3115	protein_coding	41.5854	190.257	2.1938	1.86501e-07	4.45264e-05
TMEM163	TvsN-up	81615	protein_coding	3.12944	14.3123	2.19328	3.96385e-07	8.21563e-05
CD109	TvsN-up	135228	protein_coding	18.595	84.4216	2.18269	5.46282e-06	0.000628258
CDH6	TvsN-up	1004	protein_coding	17.9052	80.7033	2.17225	9.09544e-07	0.000151813
TM4SF4	TvsN-up	7104	protein_coding	1.6391	7.36052	2.1669	1.92107e-05	0.00169314
HLA-DQA1	TvsN-up	3117	protein_coding	27.9344	125.36	2.16596	5.37028e-07	0.000104421
BCL2A1	TvsN-up	597	protein_coding	1.32409	5.93962	2.16537	0.000111352	0.00615898
LCP1	TvsN-up	3936	protein_coding	39.2809	173.485	2.14291	4.09684e-08	1.35621e-05
KRT19	TvsN-up	3880	protein_coding	21.8214	96.3333	2.14229	6.02368e-07	0.00011476
AGR2	TvsN-up	10551	protein_coding	7.21159	31.8269	2.14186	0.000137125	0.00724459
CTSS	TvsN-up	1520	protein_coding	42.3405	186.297	2.13749	2.51047e-06	0.000348161
CTSC	TvsN-up	1075	protein_coding	55.105	242.242	2.13619	2.91616e-07	6.39554e-05
CD1E	TvsN-up	913	protein_coding	2.21202	9.67142	2.12837	4.00834e-07	8.21754e-05
HLA-DRB5	TvsN-up	3127	protein_coding	17.738	76.9188	2.1165	5.22309e-08	1.64188e-05
GALNT5	TvsN-up	11227	protein_coding	2.89607	12.5475	2.11524	1.32271e-07	3.32634e-05
ASPN	TvsN-up	54829	protein_coding	24.8393	107.493	2.11355	2.58739e-06	0.00035308
NKD2	TvsN-up	85409	protein_coding	0.865831	3.7418	2.11157	5.39463e-06	0.000628075
MET	TvsN-up	4233	protein_coding	160.972	691.204	2.10231	3.8813e-06	0.000478466
FCER1G	TvsN-up	2207	protein_coding	2.98491	12.8026	2.10067	1.08991e-05	0.00105963
HIST1H1B	TvsN-up	3009	protein_coding	2.83357	12.0758	2.09142	6.24963e-07	0.000117874
HLA-DRB1	TvsN-up	3123	protein_coding	57.4484	244.198	2.08771	6.50891e-08	1.98007e-05
COL5A2	TvsN-up	1290	protein_coding	53.3936	226.339	2.08374	2.42406e-07	5.50846e-05
EDIL3	TvsN-up	10085	protein_coding	10.6362	45.0764	2.08339	1.79268e-05	0.00161008
TGFBI	TvsN-up	7045	protein_coding	33.0108	139.514	2.0794	7.08969e-07	0.000128576
SLC27A6	TvsN-up	28965	protein_coding	23.891	100.441	2.0718	2.61924e-07	5.88113e-05
HIST1H2AL	TvsN-up	8332	protein_coding	0.857192	3.59096	2.06668	8.60864e-07	0.000146277
APOL4	TvsN-up	80832	protein_coding	3.33979	13.7539	2.04201	8.39866e-07	0.000144337
CDC42EP3	TvsN-up	10602	protein_coding	16.0419	65.6855	2.03373	2.55038e-09	1.71795e-06
IL1RAP	TvsN-up	3556	protein_coding	13.7184	56.1667	2.03361	1.77186e-06	0.000263142
HIST1H1D	TvsN-up	3007	protein_coding	11.9321	48.6608	2.02792	2.22623e-06	0.000318098
NOX4	TvsN-up	50507	protein_coding	5.25303	21.3217	2.0211	2.22309e-05	0.0019146
MUC1	TvsN-up	4582	protein_coding	4.51073	18.2834	2.0191	8.22116e-07	0.000144337
CD55	TvsN-up	1604	protein_coding	45.191	182.555	2.01423	3.15969e-06	0.000405407
ACBD7	TvsN-up	414149	protein_coding	1.03846	4.19395	2.01387	2.42554e-06	0.000341404
TGM2	TvsN-up	7052	protein_coding	19.4969	78.6727	2.01262	1.10794e-07	2.94322e-05
FCER1A	TvsN-up	2205	protein_coding	3.06071	12.3452	2.01202	1.55205e-09	1.15684e-06
TYROBP	TvsN-up	7305	protein_coding	3.51827	14.0766	2.00036	3.40702e-05	0.00266638
BHLHE40	TvsN-up	8553	protein_coding	28.596	114.392	2.0001	4.3049e-06	0.000517164
LST1	TvsN-up	7940	protein_coding	2.56179	10.2428	1.99939	1.52959e-05	0.00143266
PLAUR	TvsN-up	5329	protein_coding	3.75907	14.9825	1.99483	1.29209e-07	3.29326e-05
CDH11	TvsN-up	1009	protein_coding	30.1877	120.135	1.99263	9.05208e-06	0.00091791
LGALS3	TvsN-up	3958	protein_coding	36.7212	146.073	1.992	2.72741e-05	0.00222349
ZMAT3	TvsN-up	64393	protein_coding	47.5545	189.161	1.99196	4.2753e-06	0.000516901
CFI	TvsN-up	3426	protein_coding	22.5922	89.6607	1.98865	1.69596e-08	6.80583e-06
SNX10	TvsN-up	29887	protein_coding	4.11156	16.2674	1.98422	1.25986e-07	3.2551e-05
CD1C	TvsN-up	911	protein_coding	2.80753	11.0733	1.97971	2.12745e-08	8.18896e-06
FAM20A	TvsN-up	54757	protein_coding	14.7766	58.2754	1.97957	1.25821e-07	3.2551e-05
LUM	TvsN-up	4060	protein_coding	107.281	421.773	1.97507	2.95564e-07	6.40762e-05
TM4SF1	TvsN-up	4071	protein_coding	46.9718	184.509	1.97383	2.0882e-06	0.000302966
C8orf4	TvsN-up	56892	protein_coding	16.2302	63.6146	1.97068	1.39295e-06	0.000213596
MNDA	TvsN-up	4332	protein_coding	4.48681	17.5642	1.96888	2.15787e-05	0.00186695
SLC6A14	TvsN-up	11254	protein_coding	1.00131	3.88591	1.95636	7.34342e-05	0.00460147
FCGR3A	TvsN-up	2214	protein_coding	7.79096	30.2341	1.95631	2.88392e-05	0.0023203
CD86	TvsN-up	942	protein_coding	4.2527	16.5032	1.95629	2.32748e-05	0.00199539
STAC	TvsN-up	6769	protein_coding	2.75352	10.522	1.93406	7.94544e-05	0.00486555
LTB	TvsN-up	4050	protein_coding	1.46252	5.58423	1.93291	1.54833e-05	0.00143858
HMOX1	TvsN-up	3162	protein_coding	5.51283	21.0445	1.93258	6.37919e-05	0.0042666
ALOX5AP	TvsN-up	241	protein_coding	3.88421	14.7339	1.92344	3.52187e-05	0.00272237
COL12A1	TvsN-up	1303	protein_coding	66.6867	252.225	1.91924	1.10564e-05	0.00106941
TNFRSF10C	TvsN-up	8794	protein_coding	3.91277	14.7158	1.9111	1.99398e-05	0.00174923
CYBB	TvsN-up	1536	protein_coding	30.5265	114.762	1.91052	0.000213449	0.00996499
ARNTL2	TvsN-up	56938	protein_coding	2.91173	10.936	1.90914	5.8789e-07	0.000113145
COL10A1	TvsN-up	1300	protein_coding	14.0914	52.7776	1.90511	8.65961e-05	0.00519165
SNX20	TvsN-up	124460	protein_coding	2.40518	9.00224	1.90414	7.85182e-06	0.000828889
HIST1H3G	TvsN-up	8355	protein_coding	1.13766	4.25284	1.90236	5.0579e-05	0.00361352
IRF8	TvsN-up	3394	protein_coding	7.78615	29.0534	1.89973	5.32562e-05	0.00372024
HLA-DRB6	TvsN-up	3128	pseudogene	2.40097	8.94069	1.89677	2.41467e-05	0.00204229
PMAIP1	TvsN-up	5366	protein_coding	2.4145	8.95895	1.89161	1.11538e-10	1.50265e-07
NCF2	TvsN-up	4688	protein_coding	7.55442	27.9654	1.88825	2.63185e-06	0.000354566
CD74	TvsN-up	972	protein_coding	249.108	913.203	1.87416	1.0086e-07	2.75699e-05
SPOCK2	TvsN-up	9806	protein_coding	28.0184	102.696	1.87393	1.75704e-05	0.00158563
CCR1	TvsN-up	1230	protein_coding	3.22952	11.8312	1.8732	7.32455e-05	0.00460147
TGFB2	TvsN-up	7042	protein_coding	10.374	37.9492	1.8711	6.48731e-05	0.00430619
HIST1H3B	TvsN-up	8358	protein_coding	2.51452	9.19085	1.86991	8.8202e-06	0.000909059
S100A2	TvsN-up	6273	protein_coding	3.9385	14.2884	1.85912	2.86119e-06	0.000374757
MATN3	TvsN-up	4148	protein_coding	1.55518	5.62909	1.85582	6.65648e-05	0.0043593
CD84	TvsN-up	8832	protein_coding	14.97	54.0747	1.85288	5.94243e-05	0.00403166
DEPDC1B	TvsN-up	55789	protein_coding	2.51128	9.03892	1.84773	2.828e-05	0.00228922
CLEC7A	TvsN-up	64581	protein_coding	5.55855	20.0059	1.84765	0.000103921	0.00592163
HAVCR2	TvsN-up	84868	protein_coding	4.65186	16.7116	1.84497	5.18927e-05	0.00365204
LAMP3	TvsN-up	27074	protein_coding	2.90314	10.4165	1.84318	3.9837e-06	0.000484752
ITGB2	TvsN-up	3689	protein_coding	17.1816	60.9788	1.82745	1.58518e-05	0.00146435
ICAM1	TvsN-up	3383	protein_coding	14.5447	51.5171	1.82456	3.51139e-05	0.00272237
FNDC4	TvsN-up	64838	protein_coding	2.16733	7.66614	1.82258	2.82672e-07	6.27233e-05
DUSP5	TvsN-up	1847	protein_coding	22.3012	78.7785	1.82068	4.95127e-06	0.000583662
UPP1	TvsN-up	7378	protein_coding	10.8869	38.1277	1.80825	8.43816e-05	0.00510103
S100A10	TvsN-up	6281	protein_coding	13.5971	47.4282	1.80244	1.73088e-06	0.000259097
HIST1H2AJ	TvsN-up	8331	protein_coding	0.864092	3.00501	1.79811	1.71976e-05	0.00156698
C3	TvsN-up	718	protein_coding	140.813	489.68	1.79806	3.04769e-05	0.00240513
CCR7	TvsN-up	1236	protein_coding	2.80946	9.74564	1.79446	0.000190629	0.00931552
DUSP4	TvsN-up	1846	protein_coding	9.54905	33.0952	1.79319	0.00014604	0.00756721
LAPTM5	TvsN-up	7805	protein_coding	30.1594	104.477	1.79251	0.00012735	0.0068237
ST8SIA4	TvsN-up	7903	protein_coding	16.9615	58.7048	1.79121	6.25145e-06	0.00069358
PTPRC	TvsN-up	5788	protein_coding	54.9091	190.033	1.79113	8.80494e-05	0.00522457
MDK	TvsN-up	4192	protein_coding	8.74314	30.1917	1.78793	9.08247e-05	0.00532002
CFB	TvsN-up	629	protein_coding	16.9111	58.3869	1.78768	3.66127e-06	0.000457319
SAMSN1	TvsN-up	64092	protein_coding	4.86616	16.7746	1.78542	2.69814e-05	0.00221259
JAK3	TvsN-up	3718	protein_coding	9.46173	32.4293	1.77712	6.77813e-07	0.000124119
CXCL9	TvsN-up	4283	protein_coding	9.89841	33.8849	1.77537	2.45984e-06	0.000343667
PRSS23	TvsN-up	11098	protein_coding	5.08904	16.0764	1.77264	0.000203906	0.00847826
CD53	TvsN-up	963	protein_coding	15.8397	54.015	1.76982	0.000127002	0.0068237
ADAMTS2	TvsN-up	9509	protein_coding	7.41764	25.2722	1.76852	1.13942e-06	0.000182124
CYP2S1	TvsN-up	29785	protein_coding	1.55	5.26283	1.76357	0.000107108	0.00599456
SLC1A5	TvsN-up	6510	protein_coding	6.71396	22.761	1.76132	4.48618e-06	0.000535531
SDK1	TvsN-up	221935	protein_coding	8.73636	29.6027	1.76062	2.40623e-05	0.00204229
F2R	TvsN-up	2149	protein_coding	20.5532	69.5835	1.75938	4.68395e-05	0.00338483
CD37	TvsN-up	951	protein_coding	5.72893	19.3299	1.7545	0.000126386	0.00681076
BTK	TvsN-up	695	protein_coding	4.45238	14.9887	1.75123	7.73256e-05	0.00481139
NCKAP1L	TvsN-up	3071	protein_coding	17.8731	59.827	1.74301	0.000174369	0.0086816
TMEM100	TvsN-up	55273	protein_coding	4.06628	13.562	1.73779	6.21068e-06	0.000693134
TGFB3	TvsN-up	7043	protein_coding	13.3929	44.6493	1.73717	2.70738e-06	0.000359605
BIRC3	TvsN-up	330	protein_coding	28.1972	93.9834	1.73685	2.60209e-06	0.00035308
ITGAX	TvsN-up	3687	protein_coding	9.09552	29.9869	1.7211	0.000204385	0.00975278
ARL4C	TvsN-up	10123	protein_coding	7.9906	26.3305	1.72036	9.96682e-06	0.000991065
CTSK	TvsN-up	1513	protein_coding	24.6351	80.9782	1.71682	9.82363e-06	0.000985551
CSF2RA	TvsN-up	1438	protein_coding	4.84097	15.89	1.71475	0.000113258	0.00624321
AMIGO2	TvsN-up	347902	protein_coding	8.29077	27.1577	1.71178	0.000144159	0.00752589
PCDHAC2	TvsN-up	56134	protein_coding	3.54456	11.5789	1.70782	4.17632e-05	0.00310117
CIITA	TvsN-up	4261	protein_coding	22.7311	73.8565	1.70006	3.84631e-06	0.000477271
PDE4C	TvsN-up	5143	protein_coding	4.22938	13.664	1.69186	4.64855e-06	0.000551423
CTLA4	TvsN-up	1493	protein_coding	1.98423	6.40579	1.6908	3.63634e-05	0.00277672
CDKN1A	TvsN-up	1026	protein_coding	38.7813	125.178	1.69055	5.79433e-06	0.000650517
PTAFR	TvsN-up	5724	protein_coding	6.66453	21.5064	1.69019	4.56818e-05	0.00332666
KRT80	TvsN-up	144501	protein_coding	2.3051	7.43571	1.68964	0.000105269	0.00592916
GJB2	TvsN-up	2706	protein_coding	1.90202	6.12695	1.68763	9.22765e-05	0.00538832
GABRG3	TvsN-up	2567	protein_coding	1.61351	5.18391	1.68384	6.61384e-05	0.00434647
AMICA1	TvsN-up	120425	protein_coding	11.3381	36.3787	1.68191	5.47886e-05	0.00379915
FXYD5	TvsN-up	53827	protein_coding	6.39756	20.4935	1.67957	3.24672e-06	0.000413759
HRH1	TvsN-up	3269	protein_coding	4.90568	15.6905	1.67737	1.01118e-06	0.000165843
HIST1H2BO	TvsN-up	8348	protein_coding	1.10339	3.52726	1.6766	0.00011393	0.00624663
WISP1	TvsN-up	8840	protein_coding	2.6154	8.31856	1.6693	6.88282e-08	2.06059e-05
HIST1H3C	TvsN-up	8352	protein_coding	1.60206	5.07667	1.66396	9.36663e-07	0.000154968
S100A11	TvsN-up	6282	protein_coding	14.6734	46.4132	1.66133	9.69294e-06	0.000977639
IGSF3	TvsN-up	3321	protein_coding	20.8042	65.5261	1.6552	5.55474e-06	0.000634148
C15orf48	TvsN-up	84419	protein_coding	1.03257	3.24828	1.65344	5.80257e-05	0.00397972
NNMT	TvsN-up	4837	protein_coding	14.2106	44.6556	1.65188	6.8455e-06	0.000742029
BGN	TvsN-up	633	protein_coding	34.3201	107.065	1.64136	7.59878e-06	0.000814322
HLA-DMA	TvsN-up	3108	protein_coding	16.6639	51.9148	1.63942	1.91535e-06	0.000280042
SELPLG	TvsN-up	6404	protein_coding	5.43389	16.9122	1.63801	0.000191422	0.00932923
HIST1H3F	TvsN-up	8968	protein_coding	2.56231	7.93612	1.63099	5.11608e-05	0.00363128
CLEC5A	TvsN-up	23601	protein_coding	3.29893	10.2039	1.62905	0.000104649	0.00592726
LZTS1	TvsN-up	11178	protein_coding	3.90552	12.0644	1.62717	0.000147749	0.00761393
DOK2	TvsN-up	9046	protein_coding	2.03561	6.28538	1.62654	1.53436e-05	0.00143266
EPHX4	TvsN-up	253152	protein_coding	1.15082	3.55071	1.62544	4.14623e-05	0.00309099
GBP5	TvsN-up	115362	protein_coding	10.6468	32.756	1.62134	4.49928e-05	0.00328918
LRRC15	TvsN-up	131578	protein_coding	9.30691	28.6165	1.62047	6.64567e-06	0.000728744
TMEM200A	TvsN-up	114801	protein_coding	4.86017	14.9281	1.61896	1.5916e-05	0.00146435
SERPINE2	TvsN-up	5270	protein_coding	17.2509	52.9635	1.61833	2.12519e-06	0.000305978
TRIM22	TvsN-up	10346	protein_coding	55.5772	170.324	1.61572	1.20513e-06	0.000189416
LURAP1L	TvsN-up	286343	protein_coding	3.10302	9.49446	1.61341	1.44023e-05	0.00135821
MCOLN2	TvsN-up	255231	protein_coding	2.69359	8.21067	1.60797	2.891e-05	0.0023203
WDFY4	TvsN-up	57705	protein_coding	19.0065	57.7718	1.60387	0.000173956	0.0086816
C1orf226	TvsN-up	400793	protein_coding	1.75961	5.32445	1.59738	0.000185509	0.00918325
INPP5D	TvsN-up	3635	protein_coding	16.497	49.855	1.59554	4.05601e-05	0.00304782
CKS2	TvsN-up	1164	protein_coding	2.87129	8.63334	1.58822	8.64884e-06	0.000901247
EMILIN2	TvsN-up	84034	protein_coding	14.5602	43.7695	1.58789	4.094e-05	0.00306417
S100A6	TvsN-up	6277	protein_coding	323.136	970.525	1.58662	3.60658e-05	0.00276519
NLGN4Y	TvsN-up	22829	protein_coding	4.21143	12.5895	1.57984	6.50688e-05	0.00430619
HAPLN3	TvsN-up	145864	protein_coding	3.2187	9.6075	1.57768	6.76809e-06	0.000737878
ZNF469	TvsN-up	84627	protein_coding	3.18021	9.45783	1.57239	6.0111e-05	0.00404912
CHST11	TvsN-up	50515	protein_coding	10.9543	32.5226	1.56995	2.46452e-05	0.00206592
SPN	TvsN-up	6693	protein_coding	5.88478	17.4708	1.56988	6.45403e-05	0.00430139
MXRA5	TvsN-up	25878	protein_coding	88.9773	263.59	1.56679	2.07528e-07	4.89274e-05
ITGBL1	TvsN-up	9358	protein_coding	15.4153	45.5591	1.56338	0.000194714	0.00941665
TOP2A	TvsN-up	7153	protein_coding	5.84891	17.2063	1.5567	7.79783e-05	0.00481139
RAC2	TvsN-up	5880	protein_coding	3.59947	10.5635	1.55324	0.000192863	0.00935114
TREM1	TvsN-up	54210	protein_coding	2.50377	7.31657	1.54706	0.000200831	0.00964777
CARD11	TvsN-up	84433	protein_coding	4.23977	12.321	1.53906	7.77788e-05	0.00481139
CCDC109B	TvsN-up	55013	protein_coding	7.01537	20.3066	1.53336	3.18652e-05	0.00250421
F2RL2	TvsN-up	2151	protein_coding	2.84044	8.19726	1.52902	2.33887e-05	0.00199608
FAM155A	TvsN-up	728215	protein_coding	1.65001	4.7571	1.52761	4.44412e-05	0.00327218
TK1	TvsN-up	7083	protein_coding	1.37828	3.97038	1.52641	7.192e-05	0.00457043
PTPN22	TvsN-up	26191	protein_coding	5.54564	15.9515	1.52427	8.86412e-05	0.00522457
IL21R	TvsN-up	50615	protein_coding	1.90904	5.45031	1.51349	1.85416e-05	0.00164184
CSF2RB	TvsN-up	1439	protein_coding	7.12085	20.3237	1.51304	0.000137906	0.00726549
TMEM154	TvsN-up	201799	protein_coding	6.35492	18.133	1.51267	0.00021096	0.00989782
NABP1	TvsN-up	64859	protein_coding	25.1274	71.2734	1.5041	4.42594e-08	1.43927e-05
LDLR	TvsN-up	3949	protein_coding	10.3836	29.3163	1.49739	0.000104643	0.00592726
AHR	TvsN-up	196	protein_coding	134.233	378.027	1.49375	5.17918e-05	0.00365204
SPATA18	TvsN-up	132671	protein_coding	4.78371	13.4462	1.491	4.60055e-05	0.00333735
FAS	TvsN-up	355	protein_coding	18.3563	51.3955	1.48537	5.56597e-05	0.00383734
TMSB4X	TvsN-up	7114	protein_coding	289.921	803.06	1.46985	0.000111253	0.00615898
ELF3	TvsN-up	1999	protein_coding	8.27705	22.9108	1.46884	9.01286e-06	0.00091791
DPYSL3	TvsN-up	1809	protein_coding	87.942	242.233	1.46177	1.83106e-05	0.00162904
DRAM1	TvsN-up	55332	protein_coding	9.78684	26.8813	1.45769	5.9157e-05	0.00402802
PNP	TvsN-up	4860	protein_coding	18.359	50.4223	1.45757	5.58128e-06	0.000634148
VDR	TvsN-up	7421	protein_coding	4.77882	13.0491	1.44923	8.05871e-06	0.000844419
CD4	TvsN-up	920	protein_coding	13.2297	35.9511	1.44225	0.00019247	0.00935114
SPI1	TvsN-up	6688	protein_coding	3.12254	8.43328	1.43337	7.19649e-05	0.00457043
CCR5	TvsN-up	1234	protein_coding	5.3142	14.3362	1.43174	0.000214164	0.00997372
LPL	TvsN-up	4023	protein_coding	13.0174	35.117	1.43173	8.80969e-05	0.00522457
LMNB1	TvsN-up	4001	protein_coding	5.09654	13.7429	1.4311	0.000128809	0.00688237
CXCL16	TvsN-up	58191	protein_coding	6.66019	17.9021	1.42649	0.000164739	0.00833012
AFF2	TvsN-up	2334	protein_coding	5.2749	14.1636	1.42497	8.97149e-05	0.00527138
SHC3	TvsN-up	53358	protein_coding	2.32212	6.17574	1.41117	5.39884e-05	0.00375747
DDB2	TvsN-up	1643	protein_coding	9.56699	25.4372	1.4108	0.000201539	0.00964777
ELF4	TvsN-up	2000	protein_coding	5.22868	13.8178	1.40201	0.000208971	0.00985351
VCAM1	TvsN-up	7412	protein_coding	17.3495	45.8189	1.40105	0.000208903	0.00985351
TMSB10	TvsN-up	9168	protein_coding	152.48	402.267	1.39954	9.50432e-05	0.0054988
IL18	TvsN-up	3606	protein_coding	4.51492	11.8518	1.39233	0.000105311	0.00592916
SRPX2	TvsN-up	27286	protein_coding	5.26843	13.7427	1.38323	7.03027e-05	0.00454102
SLC20A1	TvsN-up	6574	protein_coding	27.5284	71.655	1.38015	2.56973e-06	0.00035308
CD80	TvsN-up	941	protein_coding	2.83623	7.37523	1.37871	0.000143322	0.00750887
IER5	TvsN-up	51278	protein_coding	9.71199	24.9777	1.3628	2.16759e-07	4.98899e-05
HIST1H2AI	TvsN-up	8329	protein_coding	2.24841	5.7356	1.35104	0.000189974	0.00931552
HIST1H2AH	TvsN-up	85235	protein_coding	2.78484	7.10222	1.35068	8.83459e-07	0.000148776
HLA-B	TvsN-up	3106	protein_coding	315.397	803.567	1.34925	2.6156e-05	0.00215427
BRCA2	TvsN-up	675	protein_coding	7.6911	19.4677	1.33982	8.18711e-05	0.0049812
ARSJ	TvsN-up	79642	protein_coding	4.07969	10.2929	1.33513	8.847e-05	0.00522457
HIST1H3I	TvsN-up	8354	protein_coding	2.04437	5.13119	1.32763	0.000114484	0.0062588
PAPPA	TvsN-up	5069	protein_coding	10.9305	27.4081	1.32624	0.000186798	0.00919896
PIK3R5	TvsN-up	23533	protein_coding	7.64925	19.1801	1.32622	0.000174095	0.0086816
CXCR4	TvsN-up	7852	protein_coding	26.9612	67.4097	1.32207	9.46013e-05	0.00549008
TMEM51	TvsN-up	55092	protein_coding	2.77466	6.86864	1.30771	8.83139e-05	0.00522457
ITGA11	TvsN-up	22801	protein_coding	7.27763	17.9292	1.30077	1.0704e-05	0.00104605
HIST1H2BH	TvsN-up	8345	protein_coding	3.6318	8.93932	1.29948	5.45545e-06	0.000628258
ZFP36L1	TvsN-up	677	protein_coding	79.0241	194.064	1.29617	6.60919e-05	0.00434647
IFI16	TvsN-up	3428	protein_coding	44.3399	108.524	1.29134	5.24598e-05	0.00367823
PGR	TvsN-up	5241	protein_coding	10.4827	25.3801	1.27569	8.43206e-05	0.00510103
EMP3	TvsN-up	2014	protein_coding	8.58575	20.724	1.27129	0.000129565	0.00688375
IFIT3	TvsN-up	3437	protein_coding	17.5402	42.3094	1.27031	2.49022e-05	0.00206908
HIST1H4I	TvsN-up	8294	protein_coding	2.67561	6.43219	1.26544	9.3012e-05	0.0054145
GPR68	TvsN-up	8111	protein_coding	3.28325	7.8333	1.2545	0.000116537	0.00635261
ARHGEF38	TvsN-up	54848	protein_coding	13.7098	32.6729	1.25289	0.000156967	0.00795848
HIST1H2AG	TvsN-up	8969	protein_coding	5.28608	12.5923	1.25227	3.85541e-05	0.00292036
CCR2	TvsN-up	729230	protein_coding	8.47673	20.112	1.24647	0.00020704	0.00983624
LIMD2	TvsN-up	80774	protein_coding	4.46419	10.5211	1.23681	0.00015072	0.00771981
RAB31	TvsN-up	11031	protein_coding	56.9742	134.081	1.23473	2.1322e-05	0.00185325
GFPT2	TvsN-up	9945	protein_coding	7.49861	17.3911	1.21366	0.000113537	0.00624321
PDZRN3	TvsN-up	23024	protein_coding	6.06546	14.0669	1.21361	0.000109242	0.0060779
HIST1H2BI	TvsN-up	8346	protein_coding	3.86872	8.90255	1.20236	5.72209e-06	0.000646254
LOXL1	TvsN-up	4016	protein_coding	5.07997	11.6666	1.1995	0.000216207	0.00999179
BACH2	TvsN-up	60468	protein_coding	7.29027	16.5991	1.18707	3.75369e-05	0.00285477
CD83	TvsN-up	9308	protein_coding	12.7766	28.9404	1.17958	0.000151032	0.00771981
TAP1	TvsN-up	6890	protein_coding	19.021	42.9711	1.17577	0.000152943	0.00777535
CISH	TvsN-up	1154	protein_coding	11.28	25.4244	1.17245	0.000151788	0.0077375
PCOLCE	TvsN-up	5118	protein_coding	8.29814	18.695	1.17179	2.03594e-05	0.00177777
PSMB9	TvsN-up	5698	protein_coding	9.60248	21.3264	1.15116	6.70941e-05	0.00437876
RNF19B	TvsN-up	127544	protein_coding	12.9776	28.5244	1.13618	2.45884e-05	0.00206592
PTGFRN	TvsN-up	5738	protein_coding	33.0789	69.5184	1.07148	2.92922e-05	0.00234102
PLK2	TvsN-up	10769	protein_coding	31.1543	64.8565	1.05782	4.45867e-05	0.00327218
KCTD12	TvsN-up	115207	protein_coding	93.2521	192.168	1.04316	0.000210621	0.00989782
HLA-C	TvsN-up	3107	protein_coding	162.759	334.771	1.04043	0.000140132	0.00736221
SLFN5	TvsN-up	162394	protein_coding	76.1449	155.421	1.02936	0.000208243	0.00985351
OSMR	TvsN-up	9180	protein_coding	31.0648	63.3057	1.02706	5.12126e-05	0.00363128
LRRK1	TvsN-up	79705	protein_coding	14.6084	29.3549	1.0068	9.81614e-05	0.00564458
KPNA2	TvsN-up	3838	protein_coding	10.4078	20.9066	1.0063	7.29859e-05	0.00460147
ISG15	TvsN-up	9636	protein_coding	7.70627	15.047	0.96537	0.000145603	0.00756532
IFIT5	TvsN-up	24138	protein_coding	24.9382	47.966	0.943656	0.000185992	0.00918325
NFE2L3	TvsN-up	9603	protein_coding	34.5098	65.9886	0.935212	0.000144445	0.00752589
FAM198B	TvsN-up	51313	protein_coding	40.7351	77.359	0.925296	0.000122194	0.00660371
HIST1H2BE	TvsN-up	8344	protein_coding	4.09789	7.09741	0.792413	0.000216815	0.00999179
SULF1	TvsN-up	23213	protein_coding	134.913	230.124	0.770381	3.31738e-06	0.000419927
RPL28	TvsN-up	6158	protein_coding	38.9333	65.7752	0.75654	0.000121123	0.00656465
SLC4A5	TvsN-dn	57835	protein_coding	26.9818	15.1811	-0.829708	7.92233e-05	0.00486555
MROH2A	TvsN-dn	339766	protein_coding	10.4345	5.69519	-0.873539	0.000174451	0.0086816
DNAH7	TvsN-dn	56171	protein_coding	100.526	46.2233	-1.12088	0.000190647	0.00931552
KCNAB1	TvsN-dn	7881	protein_coding	67.3461	28.1869	-1.25657	5.89061e-05	0.00402546
ESRRG	TvsN-dn	2104	protein_coding	47.1079	18.0285	-1.38569	4.90869e-05	0.0035337
SDPR	TvsN-dn	8436	protein_coding	158.408	59.4346	-1.41427	7.80688e-06	0.000828889
CLDN5	TvsN-dn	7122	protein_coding	22.4289	8.39378	-1.41797	0.000146449	0.00756762
PCDHA10	TvsN-dn	56139	protein_coding	5.972	2.21831	-1.42875	1.73234e-05	0.00157085
RPS6KA6	TvsN-dn	27330	protein_coding	34.3664	12.5214	-1.4566	7.80598e-05	0.00481139
GSTM3	TvsN-dn	2947	protein_coding	67.5204	23.2897	-1.53563	0.0001977	0.00953662
MIOX	TvsN-dn	55586	protein_coding	9.5751	3.26231	-1.55339	0.000170808	0.00859096
SORBS2	TvsN-dn	8470	protein_coding	407.801	136.468	-1.57931	0.000217201	0.00999179
TNFRSF11B	TvsN-dn	4982	protein_coding	56.6091	18.4876	-1.61448	8.4802e-05	0.00511007
RP1-131F15.2	TvsN-dn		pseudogene	21.6536	7.01033	-1.62705	0.000216701	0.00999179
AVPR1A	TvsN-dn	552	protein_coding	16.1977	4.94486	-1.71179	9.61068e-05	0.00554333
AQP4	TvsN-dn	361	protein_coding	58.2509	17.4397	-1.73991	1.82277e-05	0.00162904
KIF12	TvsN-dn	113220	protein_coding	26.0211	7.65076	-1.76601	1.13535e-05	0.00109254
ANKRD20A8P	TvsN-dn	729171	pseudogene	13.4952	3.8782	-1.79898	8.67064e-05	0.00519165
KIT	TvsN-dn	3815	protein_coding	161.295	46.1721	-1.80461	2.67944e-06	0.000358417
GLDC	TvsN-dn	2731	protein_coding	20.6551	5.90099	-1.80747	0.000204767	0.00975278
C11orf74	TvsN-dn	119710	protein_coding	42.6581	11.9655	-1.83394	5.57462e-05	0.00383734
AC078899.4	TvsN-dn		pseudogene	2.44153	0.651167	-1.90669	0.00011739	0.00638066
FER1L6	TvsN-dn	654463	protein_coding	22.1897	5.69287	-1.96266	3.97283e-05	0.00299726
LIX1	TvsN-dn	167410	protein_coding	18.7606	4.46946	-2.06953	3.76595e-11	6.45724e-08
RP11-419L20.2	TvsN-dn		pseudogene	3.69996	0.871106	-2.08659	0.000132405	0.00701488
HSPA8P16	TvsN-dn	100289643	pseudogene	5.51307	1.19945	-2.20048	7.19696e-05	0.00457043
AC073464.11	TvsN-dn		pseudogene	3.04895	0.58714	-2.37654	0.000175428	0.00870722
COL9A3	TvsN-dn	1299	protein_coding	28.8292	5.52454	-2.3836	3.55974e-05	0.00274042
KIAA1324	TvsN-dn	57535	protein_coding	61.5779	9.63717	-2.67573	3.06425e-07	6.5676e-05
RAG2	TvsN-dn	5897	protein_coding	12.01	1.42018	-3.08009	3.17711e-08	1.11093e-05
DIO1	TvsN-dn	1733	protein_coding	76.2671	5.56185	-3.77742	0.000101966	0.00582784
TFF3		7033	protein_coding	68.4422	1.48069	-6.84235	9.90939e-07	0.000354101
