# Supplementary material for: The genetic landscape of benign thyroid nodules revealed by whole exome and transcriptome sequencing
Source: Nat Commun. 2017 Jun 5;8:15533. doi: 10.1038/ncomms15533 (PMC5465355; doi:10.1038/ncomms15533)
Supplement: Supplementary Data 8 — List of Benign effective genes. Genes differently expressed (fold change >1.5, FDR [file ncomms15533-s8.xlsx]

## Sheet: Benign effective genes
Supplementary Data 8: List of Benign effective genes
Symbol	type	Gene_id	Gene_type	Mean_CPM_normal	Mean_CPM_benign	log2Foldchange	pvalue	FDR
APOC3	GvsN-up	345	protein_coding	0.353588	7.07901	4.32341	8.64796e-05	0.00323937
FGA	GvsN-up	2243	protein_coding	1.44005	26.4598	4.19961	9.10191e-06	0.000998076
ORM1	GvsN-up	5004	protein_coding	0.510799	7.66546	3.90754	8.72986e-05	0.00326069
RBP4	GvsN-up	5950	protein_coding	0.848253	11.6195	3.77591	0.000307825	0.00703113
CYP24A1	GvsN-up	1591	protein_coding	2.80456	34.532	3.62209	8.70446e-06	0.000990758
FGB	GvsN-up	2244	protein_coding	0.875355	9.37907	3.42151	6.96762e-05	0.00284185
FGG	GvsN-up	2266	protein_coding	0.768171	4.67604	2.60579	0.000103048	0.00358288
APOA1	GvsN-up	335	protein_coding	2.21821	12.8368	2.53282	1.82472e-07	0.000133223
APOH	GvsN-up	350	protein_coding	0.51098	2.74576	2.42587	0.000260873	0.00640267
PHEX	GvsN-up	5251	protein_coding	6.90602	36.8987	2.41764	0.000107747	0.00368372
MT1H	GvsN-up	4496	protein_coding	25.4518	130.01	2.35278	0.000213241	0.00563537
VTN	GvsN-up	7448	protein_coding	1.61017	7.42161	2.20452	0.000512419	0.00968577
AMBP	GvsN-up	259	protein_coding	1.46286	6.7116	2.19786	0.000379171	0.00795155
ATRNL1	GvsN-up	26033	protein_coding	10.4294	43.5836	2.06314	6.66965e-06	0.000858129
MT1G	GvsN-up	4495	protein_coding	94.8995	380.028	2.00163	0.000133723	0.00420477
CA12	GvsN-up	771	protein_coding	13.3943	50.5801	1.91695	2.39514e-14	5.62935e-10
CLDN16	GvsN-up	10686	protein_coding	2.40342	8.22392	1.77474	3.99746e-05	0.00211749
C15orf48	GvsN-up	84419	protein_coding	1.03257	3.46621	1.74713	2.83723e-07	0.000166967
ENPP3	GvsN-up	5169	protein_coding	3.64703	12.1069	1.73104	3.67176e-10	9.88612e-07
BMP8A	GvsN-up	353500	protein_coding	22.9841	75.4391	1.71468	0.000470971	0.0092163
PCSK2	GvsN-up	5126	protein_coding	20.3125	65.1894	1.68227	5.58105e-07	0.000221851
IGSF1	GvsN-up	3547	protein_coding	29.9293	96.0355	1.68201	0.000292648	0.006817
PCSK1N	GvsN-up	27344	protein_coding	0.337541	1.03568	1.61744	0.000167564	0.0048773
MT1F	GvsN-up	4494	protein_coding	90.7243	267.118	1.55792	0.000201226	0.00542932
C8orf47	GvsN-up		protein_coding	1.2907	3.71122	1.52374	0.000439832	0.00882012
APOA5	GvsN-up	116519	protein_coding	0.487185	1.34352	1.46348	9.78014e-05	0.00346837
HSD17B6	GvsN-up	8630	protein_coding	33.2266	88.9202	1.42017	0.000149098	0.0045486
FAM19A3	GvsN-up	284467	protein_coding	0.766332	1.97933	1.36897	4.28598e-05	0.0022079
MT1E	GvsN-up	4493	protein_coding	132.509	340.269	1.36058	1.92798e-05	0.00142633
HIST1H3B	GvsN-up	8358	protein_coding	2.51452	6.30962	1.32727	1.74403e-08	2.32243e-05
HIST1H3G	GvsN-up	8355	protein_coding	1.13766	2.74172	1.26901	3.46712e-07	0.000184297
FGF7	GvsN-up	2252	protein_coding	32.3577	77.8668	1.2669	1.66396e-07	0.000126618
MT1M	GvsN-up	4499	protein_coding	10.3421	24.5466	1.247	0.000175988	0.00503331
FAM105A	GvsN-up	54491	protein_coding	12.2875	29.1068	1.24417	1.80041e-12	1.59834e-08
KCNK16	GvsN-up	83795	protein_coding	1.24446	2.8855	1.2133	1.76885e-05	0.00136213
RP11-632C17__A.1	GvsN-up		pseudogene	2.11582	4.84084	1.19404	0.000449661	0.00891058
CYP1A2	GvsN-up	1544	protein_coding	2.62632	5.86003	1.15787	1.43109e-08	2.05906e-05
KCNAB1	GvsN-up	7881	protein_coding	67.3461	149.03	1.14593	9.92088e-06	0.00104436
HIST1H2AI	GvsN-up	8329	protein_coding	2.24841	4.91537	1.12839	6.13893e-08	6.05548e-05
ERP27	GvsN-up	121506	protein_coding	11.8157	25.7704	1.125	4.22735e-14	5.62935e-10
PLCD4	GvsN-up	84812	protein_coding	9.63904	20.8417	1.11251	1.8372e-05	0.00139006
SLC7A11	GvsN-up	23657	protein_coding	16.2025	34.2427	1.07958	2.42518e-06	0.000503194
GJB1	GvsN-up	2705	protein_coding	0.761539	1.60869	1.0789	1.29254e-05	0.00116015
HIST1H1B	GvsN-up	3009	protein_coding	2.83357	5.94156	1.06822	1.46894e-08	2.05906e-05
HIST1H2AJ	GvsN-up	8331	protein_coding	0.864092	1.805	1.06274	1.0832e-06	0.000330412
WFDC2	GvsN-up	10406	protein_coding	12.9116	26.7391	1.05028	1.32844e-06	0.000376386
HIST1H3F	GvsN-up	8968	protein_coding	2.56231	5.28206	1.04366	1.21751e-08	1.90741e-05
HIST1H2BO	GvsN-up	8348	protein_coding	1.10339	2.27305	1.04268	2.97246e-06	0.000565467
KCNMB2	GvsN-up	10242	protein_coding	2.47898	5.10626	1.04252	0.000109284	0.00371247
UGT8	GvsN-up	7368	protein_coding	13.3396	27.2685	1.03152	1.21597e-05	0.0011566
NRK	GvsN-up	203447	protein_coding	3.65624	7.28715	0.994993	0.000114853	0.00379508
HIST1H2AL	GvsN-up	8332	protein_coding	0.857192	1.70657	0.993407	1.8659e-05	0.0014038
HIST1H3C	GvsN-up	8352	protein_coding	1.60206	3.18429	0.991044	1.76972e-06	0.00042848
KIF5A	GvsN-up	3798	protein_coding	7.52653	14.8458	0.979996	0.000166291	0.0048615
AQP4	GvsN-up	361	protein_coding	58.2509	114.368	0.973329	3.01814e-07	0.000167371
MT1L	GvsN-up	4500	pseudogene	4.36355	8.50648	0.963059	8.04121e-05	0.0031083
HIST1H2BF	GvsN-up	8343	protein_coding	3.4235	6.5944	0.945769	3.39205e-08	3.92785e-05
MMP16	GvsN-up	4325	protein_coding	10.2623	19.6715	0.938757	4.19963e-06	0.000682005
F2R	GvsN-up	2149	protein_coding	20.5532	38.9943	0.923901	9.40089e-11	3.77464e-07
CACNB4	GvsN-up	785	protein_coding	15.7885	29.9421	0.923299	4.11123e-05	0.0021525
DAPL1	GvsN-up	92196	protein_coding	13.7818	26.0047	0.916007	2.43728e-06	0.000503194
DYRK4	GvsN-up	8798	protein_coding	17.806	33.3274	0.90434	6.60559e-09	1.28711e-05
SUSD5	GvsN-up	26032	protein_coding	10.9965	20.5351	0.901048	7.8399e-06	0.000936324
KCNK3	GvsN-up	3777	protein_coding	7.55388	13.9983	0.889965	1.26923e-05	0.00116015
PRKCB	GvsN-up	5579	protein_coding	10.1193	18.4766	0.868592	0.000176548	0.00503745
TOP2A	GvsN-up	7153	protein_coding	5.84891	10.6285	0.861694	3.80032e-05	0.00206982
ELOVL1	GvsN-up	64834	protein_coding	32.4073	58.7827	0.859073	2.08869e-06	0.000474896
ASGR1	GvsN-up	432	protein_coding	2.8586	5.15965	0.851962	5.11998e-06	0.000731691
CYP27B1	GvsN-up	1594	protein_coding	2.81552	5.04875	0.842525	3.02736e-06	0.0005678
UNC13C	GvsN-up	440279	protein_coding	63.3172	112.193	0.825317	0.000215638	0.00568623
IFI6	GvsN-up	2537	protein_coding	60.1147	105.499	0.811442	6.10666e-06	0.000822488
HIST1H1E	GvsN-up	3008	protein_coding	55.3843	96.9783	0.808185	3.80128e-06	0.000633053
HIST1H2BM	GvsN-up	8342	protein_coding	0.710959	1.24019	0.802724	0.000203883	0.0054683
HIST1H2BH	GvsN-up	8345	protein_coding	3.6318	6.31049	0.797066	1.09586e-08	1.82412e-05
CFI	GvsN-up	3426	protein_coding	22.5922	39.1883	0.794596	4.55263e-07	0.000205509
PPP1R3B	GvsN-up	79660	protein_coding	39.8558	69.0338	0.792514	3.59436e-07	0.000184297
HIST1H2BK	GvsN-up	85236	protein_coding	31.9067	54.8734	0.782246	1.05019e-09	2.54271e-06
CACNA2D2	GvsN-up	9254	protein_coding	6.35584	10.9264	0.781659	7.03118e-05	0.00284592
SLC39A10	GvsN-up	57181	protein_coding	166.714	285.184	0.774521	1.93897e-07	0.000135896
SH3BGR	GvsN-up	6450	protein_coding	7.13443	12.1706	0.770536	0.000334663	0.0074029
TCTN3	GvsN-up	26123	protein_coding	64.277	109.127	0.763627	2.45121e-08	3.10872e-05
PPIL1	GvsN-up	51645	protein_coding	18.5224	31.4127	0.762075	1.27887e-07	0.000104108
PRKACB	GvsN-up	5567	protein_coding	67.9192	114.774	0.75691	9.42549e-07	0.000306099
CLIC2	GvsN-up	1193	protein_coding	38.3242	64.4883	0.750779	4.51244e-07	0.000205509
SLC1A2	GvsN-up	6506	protein_coding	6.87366	11.5578	0.749721	1.42891e-05	0.00123559
PNMAL1	GvsN-up	55228	protein_coding	26.0132	43.7055	0.748572	7.06405e-06	0.000884394
FNDC1	GvsN-up	84624	protein_coding	76.7051	128.845	0.748243	1.90281e-05	0.00141558
HIST1H2BG	GvsN-up	8339	protein_coding	17.4733	29.327	0.747079	7.40452e-06	0.000899927
APLN	GvsN-up	8862	protein_coding	0.940249	1.57653	0.74564	0.000370594	0.00787084
CKS2	GvsN-up	1164	protein_coding	2.87129	4.79718	0.740486	0.000137201	0.00425754
STOX1	GvsN-up	219736	protein_coding	7.8781	13.1562	0.739826	0.000148151	0.00453008
HIST1H2AK	GvsN-up	8330	protein_coding	2.80268	4.67315	0.737586	3.55369e-06	0.000610615
H1F0	GvsN-up	3005	protein_coding	52.5582	87.0749	0.728341	1.28158e-06	0.000367014
GCNT1	GvsN-up	2650	protein_coding	51.5094	85.0901	0.724155	4.50533e-06	0.000695734
TBX2	GvsN-up	6909	protein_coding	15.3574	25.296	0.71997	7.69023e-05	0.0030164
GOLGA8Q	GvsN-up	727909	protein_coding	7.96781	13.095	0.716764	0.000119118	0.00388784
HIST1H2AH	GvsN-up	85235	protein_coding	2.78484	4.54722	0.707391	3.3017e-05	0.00189857
GPR133	GvsN-up	283383	protein_coding	24.9848	40.6771	0.703167	0.000107528	0.00368096
CDC20	GvsN-up	991	protein_coding	1.84008	2.98979	0.700272	2.81464e-05	0.00175376
ZBED2	GvsN-up	79413	protein_coding	87.2812	141.612	0.698204	7.55099e-05	0.00299264
MARS	GvsN-up	4141	protein_coding	52.2727	84.5892	0.694416	3.20515e-06	0.000582289
BMP8B	GvsN-up	656	protein_coding	12.8444	20.7797	0.694029	5.24915e-05	0.00246124
RPS3AP6	GvsN-up	145767	pseudogene	1.75081	2.82442	0.689936	2.24389e-05	0.00155225
OSTC	GvsN-up	58505	protein_coding	36.8109	59.353	0.689189	3.1325e-08	3.79217e-05
RSPH6A	GvsN-up	81492	protein_coding	2.73373	4.39822	0.686048	0.000146706	0.00449104
NIPAL1	GvsN-up	152519	protein_coding	7.88953	12.6629	0.682601	6.1147e-06	0.000822488
FAM196B	GvsN-up	100131897	protein_coding	4.57833	7.33345	0.679671	0.000120286	0.00391156
MT1X	GvsN-up	4501	protein_coding	77.9424	124.598	0.676802	1.65861e-06	0.000420702
HIST1H2BN	GvsN-up	8341	protein_coding	4.95906	7.92464	0.676281	9.27157e-07	0.000304852
GPX8	GvsN-up	493869	protein_coding	32.026	50.9714	0.670444	4.7625e-05	0.00235483
ACPL2	GvsN-up		protein_coding	13.3301	21.2053	0.66974	1.6098e-05	0.00132736
HLA-DMB	GvsN-up	3109	protein_coding	27.1917	43.1045	0.664671	9.20191e-07	0.000304852
COLEC10	GvsN-up	10584	protein_coding	2.85492	4.51689	0.661879	9.42429e-05	0.00339687
CHP1	GvsN-up	11261	protein_coding	88.0524	138.946	0.658088	9.53937e-07	0.000306099
PRDX1	GvsN-up	5052	protein_coding	279.017	440.138	0.6576	8.25465e-05	0.00313618
RILPL2	GvsN-up	196383	protein_coding	29.9954	47.2473	0.655492	4.90798e-06	0.000714286
RBBP9	GvsN-up	10741	protein_coding	53.0339	83.4006	0.653144	2.58742e-07	0.000156616
EPCAM	GvsN-up	4072	protein_coding	201.647	316.58	0.650736	2.56761e-05	0.00166773
BFSP1	GvsN-up	631	protein_coding	6.04416	9.48481	0.650076	0.000190158	0.00529203
COLGALT2	GvsN-up	23127	protein_coding	11.6968	18.3417	0.649019	0.000373029	0.00790898
CTD-2287O16.1	GvsN-up		pseudogene	0.752281	1.17802	0.64702	0.000236294	0.00604568
LOH12CR2	GvsN-up	503693	protein_coding	2.38673	3.73429	0.6458	3.29164e-05	0.00189754
SDF2L1	GvsN-up	23753	protein_coding	15.3483	24.0139	0.645792	6.44209e-06	0.000845184
RPS26	GvsN-up	6231	protein_coding	48.044	74.9049	0.640705	1.08524e-05	0.0011057
HIST1H1C	GvsN-up	3006	protein_coding	99.0884	154.426	0.640126	6.58684e-06	0.000858129
C9orf66	GvsN-up	157983	protein_coding	1.95937	3.04821	0.637572	1.60719e-05	0.00132736
MORN2	GvsN-up	729967	protein_coding	15.9164	24.669	0.632187	9.96117e-07	0.000315828
NT5E	GvsN-up	4907	protein_coding	47.4849	73.4801	0.629883	5.95404e-05	0.00261211
AC005077.12	GvsN-up		pseudogene	3.01855	4.65477	0.624854	6.00238e-05	0.00261211
LPL	GvsN-up	4023	protein_coding	13.0174	20.0496	0.623133	0.000216964	0.00571552
PTTG1	GvsN-up	9232	protein_coding	21.7555	33.3643	0.616921	0.000165364	0.0048615
PSENEN	GvsN-up	55851	protein_coding	6.51469	9.98682	0.61633	6.85454e-08	6.51989e-05
C16orf89	GvsN-up	146556	protein_coding	177.524	272.137	0.61632	3.01737e-05	0.00181403
C21orf119	GvsN-up		protein_coding	3.47195	5.31197	0.613499	0.000166868	0.00486767
PRRG4	GvsN-up	79056	protein_coding	15.7913	24.1558	0.613245	4.69801e-06	0.000699005
COX17	GvsN-up	10063	protein_coding	12.4361	19.0035	0.611733	9.92096e-11	3.77464e-07
HIST1H1D	GvsN-up	3007	protein_coding	11.9321	18.2194	0.610632	0.000311693	0.00705702
HMGB3	GvsN-up	3149	protein_coding	10.9329	16.6878	0.610119	8.66006e-05	0.00323937
HOPX	GvsN-up	84525	protein_coding	139.781	212.967	0.607467	5.25831e-05	0.00246124
NOP10	GvsN-up	55505	protein_coding	16.1723	24.6325	0.607043	2.34252e-07	0.000145293
C11orf1	GvsN-up	64776	protein_coding	15.1488	23.0322	0.604449	2.15916e-06	0.00047601
GATM	GvsN-up	2628	protein_coding	50.6018	76.9134	0.604046	0.000191592	0.00529463
LSM10	GvsN-up	84967	protein_coding	5.24485	7.95773	0.601454	2.57959e-06	0.000516558
C1orf233	GvsN-up	643988	protein_coding	2.40699	3.6509	0.601023	0.000274884	0.00660143
PTRHD1	GvsN-up	391356	protein_coding	9.26427	14.0297	0.598732	4.54559e-06	0.000695734
ATP5H	GvsN-up	10476	protein_coding	71.1878	107.468	0.594206	4.42215e-06	0.000692795
ATP5E	GvsN-up	514	protein_coding	109.522	165.244	0.59338	4.0146e-07	0.00018758
NUCB2	GvsN-up	4925	protein_coding	63.1407	95.1788	0.592071	2.30391e-06	0.000490344
ANAPC13	GvsN-up	25847	protein_coding	41.8365	63.0503	0.591741	3.71599e-06	0.000626379
RGS10	GvsN-up	6001	protein_coding	13.1179	19.7424	0.589761	1.69525e-06	0.000421959
HSDL2	GvsN-up	84263	protein_coding	60.1295	90.1606	0.584423	2.31981e-06	0.000490344
GNG5	GvsN-up	2787	protein_coding	17.6183	26.4166	0.58437	4.7404e-08	5.05004e-05
HIST1H4F	GvsN-up	8361	protein_coding	10.5051	15.7487	0.584144	7.08924e-06	0.000884394
GPX7	GvsN-up	2882	protein_coding	10.0411	15.0472	0.583572	3.24296e-05	0.0018858
TMA7	GvsN-up	51372	protein_coding	27.0205	40.4716	0.582857	2.13406e-06	0.00047601
HIGD1A	GvsN-up	25994	protein_coding	66.869	99.806	0.577788	1.01513e-05	0.00106024
SSR4	GvsN-up	6748	protein_coding	60.4941	90.1868	0.576122	2.73084e-06	0.000533982
ZHX1	GvsN-up	11244	protein_coding	111.94	166.635	0.573969	1.30246e-05	0.00116015
SKA2	GvsN-up	348235	protein_coding	25.9329	38.6008	0.57385	2.20377e-06	0.000481091
NDUFA3	GvsN-up	4696	protein_coding	15.7939	23.479	0.572006	2.88383e-07	0.000166967
RNASE1	GvsN-up	6035	protein_coding	32.7782	48.6815	0.570638	7.93599e-07	0.000281922
PTPLAD1	GvsN-up	51495	protein_coding	139.506	206.499	0.565806	4.2313e-06	0.000682983
NDUFB2	GvsN-up	4708	protein_coding	58.348	86.1056	0.561424	2.54096e-06	0.000512678
HSP90B1	GvsN-up	7184	protein_coding	1278.6	1883.84	0.559111	5.26363e-06	0.000741727
PDIK1L	GvsN-up	149420	protein_coding	47.3372	69.697	0.558123	1.75511e-05	0.00136213
TSPAN3	GvsN-up	10099	protein_coding	183.355	269.703	0.556735	3.80312e-06	0.000633053
SLC30A2	GvsN-up	7780	protein_coding	11.659	17.1447	0.556314	0.000115746	0.00381046
TMEM123	GvsN-up	114908	protein_coding	392.196	576.517	0.555788	7.01146e-05	0.00284592
MYEOV2	GvsN-up	150678	protein_coding	14.9058	21.9002	0.555074	3.36588e-06	0.000593666
LNP1	GvsN-up	348801	protein_coding	6.86276	10.0708	0.553317	1.63008e-05	0.00133172
POLR3K	GvsN-up	51728	protein_coding	3.74173	5.48683	0.552267	1.74387e-05	0.00136213
REEP6	GvsN-up	92840	protein_coding	3.06638	4.49381	0.551401	5.9782e-05	0.00261211
PCYOX1	GvsN-up	51449	protein_coding	221.507	324.126	0.549204	0.000102159	0.00356591
GRAMD1B	GvsN-up	57476	protein_coding	19.9416	29.1111	0.545784	0.000431144	0.00868582
HIST2H2BF	GvsN-up	440689	protein_coding	12.2485	17.8786	0.545627	5.06081e-05	0.00243271
APMAP	GvsN-up	57136	protein_coding	186.45	271.683	0.543137	8.40249e-05	0.00316974
RPS27L	GvsN-up	51065	protein_coding	45.8308	66.6526	0.540342	6.96777e-06	0.000884394
PDIA6	GvsN-up	10130	protein_coding	169.609	246.27	0.538027	1.62714e-05	0.00133172
LMNB1	GvsN-up	4001	protein_coding	5.09654	7.39552	0.537133	0.000151879	0.00458616
PRPH2	GvsN-up	5961	protein_coding	5.4368	7.87528	0.534572	0.000229383	0.00591358
CGNL1	GvsN-up	84952	protein_coding	168.166	243.429	0.533611	7.97701e-06	0.000940052
C6orf211	GvsN-up	79624	protein_coding	33.3876	48.2901	0.532415	2.7468e-06	0.000533982
RPS27	GvsN-up	6232	protein_coding	488.762	706.312	0.531175	4.94356e-07	0.000209723
CSTB	GvsN-up	1476	protein_coding	15.0434	21.7367	0.530999	3.87861e-07	0.000184462
TIMM8B	GvsN-up	26521	protein_coding	15.5332	22.4228	0.529616	4.57503e-06	0.000695734
HIST1H2AE	GvsN-up	3012	protein_coding	18.5591	26.7908	0.529608	5.44438e-05	0.00251736
NDUFB3	GvsN-up	4709	protein_coding	23.4937	33.8715	0.527799	7.79207e-06	0.000934803
TEX2	GvsN-up	55852	protein_coding	99.4067	143.237	0.526984	2.16262e-06	0.00047601
CD14	GvsN-up	929	protein_coding	17.6291	25.3989	0.526804	3.1338e-06	0.000579094
RPL41	GvsN-up	6171	protein_coding	300.66	433.149	0.52673	1.02104e-06	0.000319923
MRPS33	GvsN-up	51650	protein_coding	19.7385	28.4311	0.526455	1.19002e-05	0.00114659
NDUFA7	GvsN-up	4701	protein_coding	11.5369	16.6066	0.525508	2.01141e-07	0.000137358
PPA1	GvsN-up	5464	protein_coding	103.011	148.268	0.525414	4.29823e-05	0.00220994
HIST1H2AC	GvsN-up	8334	protein_coding	86.3211	124.199	0.524869	1.5875e-05	0.00132125
HIST2H2AB	GvsN-up	317772	protein_coding	7.51797	10.8161	0.524769	0.000218466	0.00574373
SNRNP25	GvsN-up	79622	protein_coding	13.0344	18.7103	0.521509	4.09792e-05	0.0021525
MYCL	GvsN-up	4610	protein_coding	12.2407	17.5627	0.520833	0.000523595	0.00979276
DAD1	GvsN-up	1603	protein_coding	67.4481	96.6688	0.519272	7.96423e-06	0.000940052
LRRN3	GvsN-up	54674	protein_coding	55.9452	80.0153	0.516261	7.94381e-05	0.00308992
RPL13AP25	GvsN-up	100287887	pseudogene	1.26331	1.80548	0.515171	0.000405375	0.00833696
PFDN5	GvsN-up	5204	protein_coding	200.544	286.604	0.51514	1.45903e-06	0.000388817
NMNAT2	GvsN-up	23057	protein_coding	15.9112	22.7094	0.513244	0.000489741	0.00941753
HRSP12	GvsN-up	10247	protein_coding	9.91429	14.1415	0.51235	4.35836e-06	0.000689165
CCDC23	GvsN-up	374969	protein_coding	6.42181	9.15856	0.51214	1.97867e-05	0.00144422
HIGD2A	GvsN-up	192286	protein_coding	10.0121	14.2648	0.510711	9.62692e-05	0.00344323
ANKEF1	GvsN-up	63926	protein_coding	15.1165	21.5274	0.510052	0.000282322	0.00665689
PDIA3	GvsN-up	2923	protein_coding	390.134	555.425	0.509622	1.57365e-05	0.00132125
PPIB	GvsN-up	5479	protein_coding	92.7666	131.901	0.507778	1.29136e-05	0.00116015
NDUFA6	GvsN-up	4700	protein_coding	26.1722	37.1781	0.506418	1.28181e-05	0.00116015
NUDT15	GvsN-up	55270	protein_coding	11.1847	15.8807	0.50575	1.9847e-05	0.00144422
HIST1H3D	GvsN-up	8351	protein_coding	9.1773	13.0249	0.505128	0.000174404	0.00501911
TMEM56	GvsN-up	148534	protein_coding	22.8742	32.4537	0.504665	0.000311523	0.00705702
UQCR10	GvsN-up	29796	protein_coding	33.7691	47.8432	0.50261	5.99855e-05	0.00261211
KIAA0101	GvsN-up	9768	protein_coding	2.06595	2.92574	0.501998	7.85364e-05	0.00306695
NFAM1	GvsN-up	150372	protein_coding	3.81462	5.3951	0.500108	1.18914e-05	0.00114659
F2RL1	GvsN-up	2150	protein_coding	11.9185	16.8565	0.500099	0.000301639	0.00693743
DNAJC15	GvsN-up	29103	protein_coding	28.7673	40.663	0.499289	4.13706e-06	0.000675965
GDE1	GvsN-up	51573	protein_coding	37.0591	52.3246	0.497663	2.38711e-05	0.00159738
SLC40A1	GvsN-up	30061	protein_coding	134.012	188.9	0.495257	2.01296e-05	0.00145683
MALSU1	GvsN-up	115416	protein_coding	15.8243	22.2815	0.493705	2.4281e-05	0.00160124
MAGT1	GvsN-up	84061	protein_coding	176.367	248.212	0.492988	5.78867e-05	0.00259109
ATAD2	GvsN-up	29028	protein_coding	25.1704	35.4081	0.492352	9.04737e-07	0.000304852
HIST1H2BE	GvsN-up	8344	protein_coding	4.09789	5.7588	0.490888	5.39501e-05	0.00251121
ITGAV	GvsN-up	3685	protein_coding	360.307	505.975	0.48984	8.86865e-05	0.00328968
UQCRQ	GvsN-up	27089	protein_coding	34.3145	48.1813	0.489653	1.87465e-05	0.00140466
RPL6	GvsN-up	6128	protein_coding	369.43	518.372	0.488686	7.93908e-07	0.000281922
HIST1H4H	GvsN-up	8365	protein_coding	39.9347	56.0198	0.488293	9.79651e-06	0.00103948
OST4	GvsN-up	100128731	protein_coding	41.1947	57.6892	0.485842	3.29936e-06	0.000589744
ACER2	GvsN-up	340485	protein_coding	6.55952	9.18042	0.484969	0.000102585	0.0035761
PDIA4	GvsN-up	9601	protein_coding	195.524	273.363	0.483473	2.02105e-05	0.00145827
RPS13	GvsN-up	6207	protein_coding	179.665	250.952	0.482102	1.44533e-06	0.000388817
LPCAT2	GvsN-up	54947	protein_coding	223.445	312.025	0.481739	2.99678e-05	0.00180982
TMED2	GvsN-up	10959	protein_coding	158.652	221.456	0.481149	2.24159e-05	0.00155225
ATP5L	GvsN-up	10632	protein_coding	51.0498	71.1535	0.479031	1.72442e-05	0.00136213
RPL37	GvsN-up	6167	protein_coding	325.868	453.81	0.477801	1.74132e-06	0.00042848
NIPSNAP3A	GvsN-up	25934	protein_coding	19.568	27.2197	0.476156	1.27739e-05	0.00116015
EID2B	GvsN-up	126272	protein_coding	3.14461	4.37383	0.476013	6.06296e-05	0.00262148
IER3IP1	GvsN-up	51124	protein_coding	26.673	37.059	0.474443	1.13591e-05	0.00112464
LINC00888	GvsN-up	100505687	pseudogene	6.11213	8.48804	0.473756	5.92825e-05	0.0026097
ETV1	GvsN-up	2115	protein_coding	38.2993	53.1599	0.473021	3.9727e-06	0.000657174
SWI5	GvsN-up	375757	protein_coding	16.6033	23.0328	0.472215	5.49608e-05	0.00253255
RABL5	GvsN-up		protein_coding	23.2626	32.2678	0.472084	3.49273e-05	0.0019708
RP11-169K16.7	GvsN-up		pseudogene	2.4424	3.3876	0.471965	0.000308851	0.0070425
NDUFB11	GvsN-up	54539	protein_coding	41.0961	57.0001	0.471962	1.24505e-05	0.00115942
SEC61B	GvsN-up	10952	protein_coding	26.8521	37.2073	0.470555	9.088e-06	0.000998076
BTF3	GvsN-up	689	protein_coding	148.814	206.069	0.469623	2.34581e-07	0.000145293
RPL26	GvsN-up	6154	protein_coding	137.125	189.876	0.469561	5.04273e-07	0.000209723
C12orf57	GvsN-up	113246	protein_coding	22.7633	31.4791	0.467689	1.60868e-05	0.00132736
MRP63	GvsN-up		protein_coding	28.4596	39.3345	0.466882	2.66615e-05	0.00171126
42262	GvsN-up	9403	protein_coding	134.257	185.218	0.464229	1.89785e-05	0.00141558
GTF3C6	GvsN-up	112495	protein_coding	13.2855	18.3284	0.464222	2.76825e-05	0.00173833
UQCRH	GvsN-up	7388	protein_coding	53.1698	73.3317	0.46383	2.83151e-05	0.00175376
ISG15	GvsN-up	9636	protein_coding	7.70627	10.6201	0.462689	3.87258e-05	0.00208352
GALNT1	GvsN-up	2589	protein_coding	73.8817	101.768	0.46199	4.05166e-05	0.00213418
RPS3A	GvsN-up	6189	protein_coding	473.157	651.484	0.46141	7.28692e-06	0.000890241
FCN1	GvsN-up	2219	protein_coding	1.61738	2.22665	0.461214	8.28941e-05	0.00314173
HIST1H2BC	GvsN-up	8347	protein_coding	40.2715	55.435	0.461037	2.42894e-05	0.00160124
MXRA7	GvsN-up	439921	protein_coding	188.513	259.376	0.46038	1.94451e-05	0.00143301
ATP5J	GvsN-up	522	protein_coding	18.2847	25.1171	0.458032	2.41287e-05	0.00160124
S100A11	GvsN-up	6282	protein_coding	14.6734	20.1543	0.457878	6.3894e-06	0.000845184
RPL27	GvsN-up	6155	protein_coding	155.597	213.573	0.456913	1.47545e-06	0.000388817
ATRAID	GvsN-up	51374	protein_coding	69.7187	95.6822	0.456704	1.66719e-05	0.00134961
RPL31	GvsN-up	6160	protein_coding	446.012	612.082	0.456642	1.34127e-05	0.00118229
NDUFA2	GvsN-up	4695	protein_coding	16.9381	23.2438	0.456574	1.02585e-05	0.00106309
USMG5	GvsN-up	84833	protein_coding	26.7695	36.7312	0.456415	9.38831e-06	0.00100822
ZNF22	GvsN-up	7570	protein_coding	17.1974	23.5911	0.456048	0.000200612	0.00542426
RPL6P27	GvsN-up	645387	pseudogene	1.81542	2.48933	0.455454	0.000338808	0.00745741
PPIC	GvsN-up	5480	protein_coding	27.1783	37.2476	0.454696	9.39043e-05	0.00339687
RPL35	GvsN-up	11224	protein_coding	160.289	219.675	0.454691	5.87727e-06	0.000806239
CLIC3	GvsN-up	9022	protein_coding	31.1061	42.6248	0.454499	6.43512e-05	0.00273781
RAB13	GvsN-up	5872	protein_coding	27.143	37.1733	0.453689	3.21519e-05	0.00187786
RP11-425L10.1	GvsN-up		pseudogene	1.69247	2.31757	0.453476	0.00025239	0.00627628
NDUFS5	GvsN-up	4725	protein_coding	51.08	69.9446	0.453456	1.67917e-06	0.000421898
RDH11	GvsN-up	51109	protein_coding	63.5682	86.9853	0.452466	1.6833e-05	0.00135442
RPS16	GvsN-up	6217	protein_coding	86.5599	118.444	0.452431	3.84856e-05	0.00208352
LSM1	GvsN-up	27257	protein_coding	7.29801	9.98374	0.452078	1.10592e-05	0.00110875
DPM3	GvsN-up	54344	protein_coding	6.38871	8.73652	0.451534	1.42419e-05	0.00123552
MRPL47	GvsN-up	57129	protein_coding	13.3156	18.1979	0.45065	3.21393e-06	0.000582289
CSRP2	GvsN-up	1466	protein_coding	23.379	31.9432	0.450296	6.2878e-05	0.00268801
SF3B5	GvsN-up	83443	protein_coding	25.7648	35.1994	0.450149	2.41562e-05	0.00160124
COX7C	GvsN-up	1350	protein_coding	131.8	179.878	0.448667	1.2856e-05	0.00116015
CHMP1B	GvsN-up	57132	protein_coding	50.9564	69.5252	0.448272	4.73886e-06	0.000700167
SNRPD2	GvsN-up	6633	protein_coding	48.4287	66.0758	0.44826	1.11154e-05	0.00110875
SRP14	GvsN-up	6727	protein_coding	111.778	152.503	0.448202	3.46227e-06	0.000602683
RPS7	GvsN-up	6201	protein_coding	236.371	322.169	0.446765	9.42858e-06	0.00100848
DNAJB9	GvsN-up	4189	protein_coding	51.2328	69.811	0.446388	1.42301e-06	0.000388817
MED8	GvsN-up	112950	protein_coding	21.0184	28.6344	0.446099	3.69494e-05	0.00204165
RPS11	GvsN-up	6205	protein_coding	441.228	600.999	0.445839	2.24325e-06	0.000485728
PDE4D	GvsN-up	5144	protein_coding	68.2585	92.938	0.44526	0.000103325	0.00358781
ELOVL6	GvsN-up	79071	protein_coding	7.20617	9.80992	0.445009	7.67134e-05	0.00301343
CISD2	GvsN-up	493856	protein_coding	19.9881	27.196	0.444258	4.75229e-05	0.00235483
TMCO1	GvsN-up	54499	protein_coding	67.6104	91.9661	0.443856	5.86498e-05	0.00260261
STMN1	GvsN-up	3925	protein_coding	21.5883	29.3463	0.442932	3.71138e-05	0.00204226
BCAP29	GvsN-up	55973	protein_coding	113.236	153.904	0.442696	3.91387e-05	0.00209314
LSM3	GvsN-up	27258	protein_coding	23.7193	32.2339	0.442516	4.92445e-05	0.00239082
CHCHD1	GvsN-up	118487	protein_coding	13.4503	18.2766	0.44236	2.35747e-05	0.00158777
GADD45GIP1	GvsN-up	90480	protein_coding	11.1847	15.196	0.442168	1.10738e-05	0.00110875
BRK1	GvsN-up	55845	protein_coding	64.2515	87.2928	0.442134	3.29356e-06	0.000589744
MRPL51	GvsN-up	51258	protein_coding	28.9646	39.3506	0.442096	1.81378e-05	0.00137888
ATP5I	GvsN-up	521	protein_coding	30.1612	40.9725	0.441963	1.27762e-05	0.00116015
COA6	GvsN-up	388753	protein_coding	5.06907	6.88506	0.441748	4.57579e-05	0.00228215
H3F3AP4	GvsN-up	440926	pseudogene	10.3463	14.0498	0.441437	5.36059e-06	0.00074748
SMIM20	GvsN-up	389203	protein_coding	16.226	22.0306	0.441201	2.2227e-05	0.0015498
NDUFC1	GvsN-up	4717	protein_coding	25.6442	34.8072	0.440751	1.43935e-05	0.00123824
NQO1	GvsN-up	1728	protein_coding	30.12	40.8628	0.440067	0.000157856	0.00470107
C19orf53	GvsN-up	28974	protein_coding	22.1228	29.9661	0.437797	3.15281e-06	0.000579094
RPL32	GvsN-up	6161	protein_coding	355.491	480.852	0.43578	4.3731e-06	0.000689165
ATP6AP2	GvsN-up	10159	protein_coding	181.248	245.072	0.435237	8.85056e-05	0.00328755
RPS19	GvsN-up	6223	protein_coding	232.629	314.42	0.434664	2.45598e-05	0.00161109
PPCS	GvsN-up	79717	protein_coding	33.7215	45.571	0.434447	4.76571e-05	0.00235483
ATP5C1	GvsN-up	509	protein_coding	107.454	145.155	0.433869	3.75981e-05	0.00206039
MIEN1	GvsN-up	84299	protein_coding	8.16752	11.027	0.43307	1.83558e-06	0.000434903
ARPC3	GvsN-up	10094	protein_coding	48.9225	66.0319	0.432664	7.13568e-07	0.000265177
TMEM99	GvsN-up	147184	protein_coding	8.64193	11.6614	0.43231	1.72953e-05	0.00136213
MANF	GvsN-up	7873	protein_coding	39.3883	53.1459	0.432192	4.53117e-05	0.00226414
CANX	GvsN-up	821	protein_coding	1078.06	1454.56	0.432145	5.70539e-05	0.00257109
UQCRB	GvsN-up	7381	protein_coding	118.143	159.401	0.432127	5.34144e-06	0.00074748
TRIAP1	GvsN-up	51499	protein_coding	7.80952	10.5351	0.431902	8.9402e-05	0.00330926
SH3BGRL	GvsN-up	6451	protein_coding	88.5243	119.419	0.431893	1.87151e-06	0.000434903
BOLA3	GvsN-up	388962	protein_coding	5.97446	8.0595	0.431881	5.21428e-05	0.00246124
RPS24	GvsN-up	6229	protein_coding	435.552	587.276	0.431192	1.09174e-06	0.000330412
MRPL17	GvsN-up	63875	protein_coding	24.6931	33.2928	0.431103	1.14314e-05	0.00112761
MARCKSL1	GvsN-up	65108	protein_coding	40.0464	53.9917	0.431066	4.4663e-06	0.000695619
FAM169A	GvsN-up	26049	protein_coding	44.3934	59.8003	0.429808	0.000345592	0.00755678
SLIRP	GvsN-up	81892	protein_coding	18.7348	25.2198	0.428833	2.35378e-05	0.00158777
TXNDC17	GvsN-up	84817	protein_coding	11.9403	16.0719	0.428698	4.63227e-06	0.000697013
COX6A1	GvsN-up	1337	protein_coding	24.7107	33.2409	0.427824	3.25739e-05	0.00189006
DNAJC3	GvsN-up	5611	protein_coding	183.454	246.772	0.427762	4.59575e-05	0.00228782
PEF1	GvsN-up	553115	protein_coding	71.7624	96.524	0.427658	5.56106e-05	0.00253435
ATP6V1D	GvsN-up	51382	protein_coding	81.2861	109.315	0.427416	2.36081e-05	0.00158777
ARL3	GvsN-up	403	protein_coding	23.6499	31.7903	0.426753	8.43897e-05	0.003179
CLDN1	GvsN-up	9076	protein_coding	21.3128	28.6458	0.426602	0.000133003	0.00419204
RPL13A	GvsN-up	23521	protein_coding	855.298	1149.26	0.426205	7.09998e-06	0.000884394
KCNJ16	GvsN-up	3773	protein_coding	354.84	476.79	0.426183	0.000156216	0.00467998
COX5B	GvsN-up	1329	protein_coding	70.6774	94.9473	0.425879	8.06652e-05	0.00311356
HES6	GvsN-up	55502	protein_coding	2.23468	3.00004	0.424916	0.000429632	0.00866687
SLC46A3	GvsN-up	283537	protein_coding	20.0029	26.8379	0.424062	0.000296787	0.00687581
PRADC1	GvsN-up	84279	protein_coding	8.71667	11.6862	0.422952	0.000223186	0.00582757
APOO	GvsN-up	79135	protein_coding	6.90396	9.25545	0.422879	0.000250937	0.00625183
TMEM256	GvsN-up	254863	protein_coding	5.1702	6.92991	0.422616	1.763e-05	0.00136213
HYOU1	GvsN-up	10525	protein_coding	133.75	179.258	0.422495	8.52466e-05	0.00320222
EID1	GvsN-up	23741	protein_coding	102.061	136.748	0.422087	5.94545e-05	0.00261211
ARV1	GvsN-up	64801	protein_coding	12.8405	17.1977	0.421514	0.000111408	0.0037572
TCEAL8	GvsN-up	90843	protein_coding	40.3166	53.997	0.421504	2.82737e-05	0.00175376
C14orf2	GvsN-up	9556	protein_coding	33.1326	44.3746	0.421485	5.43178e-05	0.00251591
RAN	GvsN-up	5901	protein_coding	100.545	134.622	0.421079	2.34543e-05	0.00158777
COX14	GvsN-up	84987	protein_coding	22.1516	29.6482	0.420535	0.000111448	0.0037572
NACA	GvsN-up	4666	protein_coding	373.529	499.673	0.419764	4.78468e-06	0.000700167
EEF1A1P22	GvsN-up	645693	pseudogene	1.97753	2.64323	0.418599	0.000209284	0.00557387
RPS25	GvsN-up	6230	protein_coding	317.73	424.599	0.418299	3.61768e-06	0.000613693
HSPA5	GvsN-up	3309	protein_coding	492.516	657.929	0.417762	5.1233e-05	0.00245219
NDUFB4	GvsN-up	4710	protein_coding	23.9548	31.9967	0.41761	1.8776e-05	0.00140466
NSA2	GvsN-up	10412	protein_coding	41.3822	55.2706	0.417501	1.2443e-05	0.00115942
TIMM10	GvsN-up	26519	protein_coding	8.06201	10.7667	0.41736	0.000262907	0.00643567
RPL9	GvsN-up	6133	protein_coding	402.389	537.09	0.416572	1.81724e-05	0.00137888
SELK	GvsN-up	58515	protein_coding	32.4001	43.2293	0.416011	2.48988e-05	0.00162134
EEF1A1P6	GvsN-up	221838	pseudogene	5.05861	6.74871	0.415871	2.96023e-05	0.00179465
NMB	GvsN-up	4828	protein_coding	12.5858	16.7726	0.4143	0.00011738	0.00384996
RPL41P1	GvsN-up	22971	pseudogene	5.60819	7.4709	0.413748	3.3177e-05	0.00189857
RPL14P1	GvsN-up	144581	pseudogene	1.53652	2.0468	0.413703	0.000378358	0.00794075
HES1	GvsN-up	3280	protein_coding	51.7905	68.9864	0.413626	0.000491248	0.00943289
LINC00998	GvsN-up	401397	protein_coding	27.1566	36.1603	0.413104	1.72414e-05	0.00136213
RPL39	GvsN-up	6170	protein_coding	163.059	217.026	0.412471	3.14474e-05	0.00185707
LSM4	GvsN-up	25804	protein_coding	25.485	33.9172	0.412367	5.49623e-05	0.00253255
SSU72	GvsN-up	29101	protein_coding	42.0936	56.0048	0.411949	1.25592e-05	0.00116015
DYNLL1	GvsN-up	8655	protein_coding	34.6486	46.0666	0.410922	8.86064e-06	0.000991535
POLR2K	GvsN-up	5440	protein_coding	25.0004	33.2379	0.410877	2.28678e-05	0.00156796
CRELD2	GvsN-up	79174	protein_coding	27.7285	36.8598	0.41068	0.000292912	0.006817
RPL18A	GvsN-up	6142	protein_coding	124.758	165.802	0.410331	5.50483e-06	0.000759638
GPX1	GvsN-up	2876	protein_coding	42.5415	56.5369	0.410324	7.66771e-07	0.000279745
TMEM230	GvsN-up	29058	protein_coding	72.9794	96.9666	0.409999	3.99339e-05	0.00211749
MYL12B	GvsN-up	103910	protein_coding	232.005	308.112	0.409301	4.02483e-06	0.000661687
RWDD4P2	GvsN-up	647009	pseudogene	2.57248	3.41276	0.407775	0.000198307	0.0053948
C14orf119	GvsN-up	55017	protein_coding	27.9342	37.0301	0.406669	4.56593e-06	0.000695734
COPS4	GvsN-up	51138	protein_coding	39.1649	51.9117	0.406498	1.02343e-05	0.00106309
SEC11A	GvsN-up	23478	protein_coding	85.4861	113.292	0.406291	1.0303e-05	0.00106356
RPS15A	GvsN-up	6210	protein_coding	149.936	198.683	0.40612	5.39604e-06	0.000748504
MRPL3	GvsN-up	11222	protein_coding	51.3025	67.9697	0.405864	0.000126835	0.00405034
ACN9	GvsN-up	57001	protein_coding	7.60615	10.073	0.405262	7.33584e-05	0.00293357
SEC61G	GvsN-up	23480	protein_coding	26.0263	34.4617	0.405024	0.000109071	0.00370993
DBI	GvsN-up	1622	protein_coding	32.8245	43.4473	0.404492	1.16415e-05	0.00113988
TRAM1	GvsN-up	23471	protein_coding	137.383	181.675	0.403158	0.000486136	0.00940935
MOCS2	GvsN-up	4338	protein_coding	35.6924	47.1797	0.402548	0.000115972	0.0038132
ZBTB2	GvsN-up	57621	protein_coding	37.8543	50.0323	0.402403	6.76584e-05	0.00280553
MRPS11	GvsN-up	64963	protein_coding	19.1266	25.2795	0.402385	0.000236899	0.00604923
RPL11	GvsN-up	6135	protein_coding	374.085	494.273	0.40194	1.23498e-05	0.00115942
RPS5	GvsN-up	6193	protein_coding	197.461	260.828	0.401532	4.35993e-05	0.00221177
PTGR1	GvsN-up	22949	protein_coding	27.572	36.4133	0.401264	6.81267e-05	0.00281412
CNIH1	GvsN-up	10175	protein_coding	28.248	37.3057	0.401251	0.000128525	0.00408474
RPS18	GvsN-up	6222	protein_coding	656.786	866.982	0.400579	3.11072e-05	0.00185185
AKR1A1	GvsN-up	10327	protein_coding	51.3636	67.7841	0.400202	5.06948e-05	0.00243271
MRPL36	GvsN-up	64979	protein_coding	6.16964	8.13409	0.398797	6.96259e-05	0.00284185
UFC1	GvsN-up	51506	protein_coding	27.3941	36.1081	0.398459	2.43729e-05	0.00160277
POLR3GL	GvsN-up	84265	protein_coding	16.7227	22.0344	0.397956	3.11503e-05	0.00185185
CD164	GvsN-up	8763	protein_coding	448.361	590.652	0.397647	0.000201411	0.00542932
RPL26L1	GvsN-up	51121	protein_coding	9.2215	12.1413	0.396846	0.000105409	0.00363595
UXT	GvsN-up	8409	protein_coding	20.3833	26.8293	0.396419	1.36337e-05	0.00119443
VDAC3	GvsN-up	7419	protein_coding	62.5885	82.3741	0.396295	0.000156488	0.00468285
GDI2	GvsN-up	2665	protein_coding	161.829	212.955	0.396078	9.5643e-06	0.0010189
LSMD1	GvsN-up		protein_coding	20.0413	26.3655	0.395677	6.99123e-05	0.00284271
RPS6	GvsN-up	6194	protein_coding	802.141	1055.25	0.395653	2.12996e-05	0.00151677
UBA52	GvsN-up	7311	protein_coding	147.562	194.109	0.395541	7.26079e-06	0.000890241
MPC2	GvsN-up	25874	protein_coding	17.7699	23.3644	0.394875	2.11124e-05	0.00150747
COX8A	GvsN-up	1351	protein_coding	35.9522	47.2686	0.394801	2.96491e-05	0.00179465
ERH	GvsN-up	2079	protein_coding	35.9334	47.2204	0.394086	6.81525e-05	0.00281412
ANAPC15	GvsN-up	25906	protein_coding	5.51423	7.24439	0.393705	0.000257834	0.00637003
RPS12	GvsN-up	6206	protein_coding	394.708	518.3	0.393	9.25637e-06	0.000998076
RPL30	GvsN-up	6156	protein_coding	226.91	297.939	0.392898	1.99435e-05	0.00144729
EIF3L	GvsN-up	51386	protein_coding	296.517	389.19	0.392361	3.23229e-05	0.00188371
POLR2J	GvsN-up	5439	protein_coding	8.3231	10.9194	0.391702	8.58567e-05	0.00322059
SNRPD1	GvsN-up	6632	protein_coding	14.8941	19.5376	0.391513	1.95879e-05	0.00143715
SRPRB	GvsN-up	58477	protein_coding	39.9596	52.4035	0.391119	0.000309753	0.00704676
FIS1	GvsN-up	51024	protein_coding	54.0839	70.9205	0.391003	3.31889e-05	0.00189857
RPL35A	GvsN-up	6165	protein_coding	238.983	313.331	0.390781	3.61846e-05	0.00202034
TMEM167B	GvsN-up	56900	protein_coding	62.884	82.4464	0.390763	0.000134706	0.00421619
DPY30	GvsN-up	84661	protein_coding	22.6756	29.7223	0.390405	9.34348e-05	0.00338564
HPS5	GvsN-up	11234	protein_coding	50.691	66.4247	0.38999	0.00017455	0.00501911
TNFAIP8	GvsN-up	25816	protein_coding	38.5612	50.5	0.389134	0.000273516	0.0065864
TMEM50B	GvsN-up	757	protein_coding	125.044	163.655	0.388223	0.000101489	0.00356112
LDHA	GvsN-up	3939	protein_coding	113.501	148.517	0.387926	3.77749e-05	0.00206583
POLR2I	GvsN-up	5438	protein_coding	7.6822	10.0497	0.387556	9.04285e-05	0.00331733
RPS23	GvsN-up	6228	protein_coding	190.023	248.482	0.386972	2.8644e-05	0.00176184
RSU1	GvsN-up	6251	protein_coding	44.5324	58.1986	0.386127	2.57811e-05	0.00166773
PCNA	GvsN-up	5111	protein_coding	27.8784	36.43	0.385981	5.52983e-05	0.00253435
BLOC1S2	GvsN-up	282991	protein_coding	18.5495	24.2341	0.385658	2.22871e-05	0.0015498
RPL23A	GvsN-up	6147	protein_coding	131.896	172.261	0.385202	3.06221e-06	0.000570321
ALG5	GvsN-up	29880	protein_coding	30.8936	40.3338	0.38468	0.000113359	0.00377387
UBL5	GvsN-up	59286	protein_coding	49.782	64.9865	0.384517	0.000354929	0.00768234
SBDS	GvsN-up	51119	protein_coding	61.8606	80.7452	0.384356	2.22464e-05	0.0015498
RPL36AL	GvsN-up	6166	protein_coding	75.7551	98.8784	0.384312	1.94777e-05	0.00143301
ST6GALNAC3	GvsN-up	256435	protein_coding	29.8674	38.9829	0.38427	0.00037228	0.00790035
NME1	GvsN-up	4830	protein_coding	7.54427	9.84508	0.384021	0.000184087	0.00519913
COX6C	GvsN-up	1345	protein_coding	70.3216	91.7468	0.38369	9.6467e-05	0.00344323
COA3	GvsN-up	28958	protein_coding	20.6481	26.9368	0.38357	0.000129702	0.00411232
TXNDC12	GvsN-up	51060	protein_coding	31.2775	40.802	0.383513	0.000202595	0.00545571
POMP	GvsN-up	51371	protein_coding	30.1933	39.3821	0.383312	3.05033e-05	0.00182972
RPL38	GvsN-up	6169	protein_coding	169.11	220.453	0.382504	1.22646e-05	0.00115942
TMEM14B	GvsN-up	81853	protein_coding	47.5851	61.994	0.381619	0.000149092	0.0045486
HIST1H4D	GvsN-up	8360	protein_coding	32.0455	41.7223	0.380695	0.000509635	0.00966057
RPL21	GvsN-up	6144	protein_coding	380.01	494.694	0.380497	1.29617e-05	0.00116015
COA4	GvsN-up	51287	protein_coding	23.6701	30.8074	0.380213	3.86924e-05	0.00208352
SRP9	GvsN-up	6726	protein_coding	109.162	142.073	0.380157	9.62518e-05	0.00344323
EDF1	GvsN-up	8721	protein_coding	107.281	139.622	0.380137	0.000112387	0.00376095
PDCL3	GvsN-up	79031	protein_coding	6.4193	8.3537	0.379998	9.60408e-05	0.00344323
EID2	GvsN-up	163126	protein_coding	6.00265	7.81109	0.379925	0.000423321	0.00858014
PET100	GvsN-up	100131801	protein_coding	5.35524	6.96465	0.379102	0.00016232	0.00480471
SELT	GvsN-up	51714	protein_coding	84.5488	109.952	0.379011	5.91342e-05	0.00260748
MORF4L2	GvsN-up	9643	protein_coding	139.212	180.97	0.378466	4.17065e-05	0.00216524
RPL12	GvsN-up	6136	protein_coding	348.443	452.916	0.378324	8.79537e-06	0.000990758
RPL14	GvsN-up	9045	protein_coding	222.794	289.536	0.378031	2.20964e-05	0.0015498
TMEM38B	GvsN-up	55151	protein_coding	32.8256	42.6498	0.377717	0.000253887	0.00629587
TMEM14C	GvsN-up	51522	protein_coding	50.4883	65.594	0.377615	0.000161309	0.00478947
DPH3	GvsN-up	285381	protein_coding	18.6033	24.1594	0.37703	9.28722e-05	0.00337794
RPL37A	GvsN-up	6168	protein_coding	326.399	423.799	0.376744	8.37173e-06	0.000969409
PDLIM1	GvsN-up	9124	protein_coding	55.9156	72.5882	0.376483	0.000111633	0.0037587
SMIM4	GvsN-up	440957	protein_coding	12.1493	15.7698	0.376297	0.000225107	0.00584806
EMC7	GvsN-up	56851	protein_coding	19.1817	24.8968	0.376232	2.1783e-05	0.00153885
GLB1	GvsN-up	2720	protein_coding	69.3003	89.9254	0.375866	0.000320286	0.00716821
SOD1	GvsN-up	6647	protein_coding	105.143	136.392	0.375404	0.000139151	0.0043043
PSPH	GvsN-up	5723	protein_coding	14.8589	19.2701	0.375032	0.000135265	0.00422499
DYNLRB1	GvsN-up	83658	protein_coding	23.0688	29.9087	0.374624	2.39786e-05	0.00160056
TBCA	GvsN-up	6902	protein_coding	38.9675	50.5086	0.374256	5.90307e-06	0.000806239
TWF1	GvsN-up	5756	protein_coding	80.2371	103.994	0.374163	2.29665e-05	0.00156796
RPL10A	GvsN-up	4736	protein_coding	351.55	455.431	0.373501	3.27477e-05	0.00189417
TCEAL1	GvsN-up	9338	protein_coding	15.2053	19.6854	0.372552	9.29684e-05	0.00337794
CMTM6	GvsN-up	54918	protein_coding	102.197	132.302	0.372481	0.000150085	0.00457199
TSPAN6	GvsN-up	7105	protein_coding	40.0796	51.8798	0.372306	0.000444901	0.00885948
RPS20	GvsN-up	6224	protein_coding	353.017	456.878	0.372072	2.30193e-05	0.00156796
HIST2H2BE	GvsN-up	8349	protein_coding	32.0302	41.4483	0.371881	0.000338262	0.00745529
PIGK	GvsN-up	10026	protein_coding	52.524	67.9668	0.371854	7.0213e-05	0.00284592
GPX1P1	GvsN-up	441481	pseudogene	6.95397	8.99617	0.371474	4.34902e-05	0.00221177
NDUFA8	GvsN-up	4702	protein_coding	12.469	16.1229	0.370762	6.64491e-05	0.00278699
COX6B1	GvsN-up	1340	protein_coding	51.7998	66.9788	0.370759	4.34553e-05	0.00221177
ARL6IP1	GvsN-up	23204	protein_coding	102.968	133.14	0.37075	0.00020132	0.00542932
C9orf78	GvsN-up	51759	protein_coding	36.7528	47.519	0.370651	2.93973e-05	0.00178753
SLFN12	GvsN-up	55106	protein_coding	19.1865	24.8034	0.370443	0.000335649	0.00741854
RPN1	GvsN-up	6184	protein_coding	211.857	273.8	0.370029	9.62678e-05	0.00344323
SNRPG	GvsN-up	6637	protein_coding	20.3478	26.297	0.370028	0.00010821	0.0036901
CRYL1	GvsN-up	51084	protein_coding	22.9002	29.5951	0.369998	1.44128e-05	0.00123824
NDUFA1	GvsN-up	4694	protein_coding	52.0656	67.2806	0.369861	0.000311873	0.00705702
MRPL21	GvsN-up	219927	protein_coding	16.7246	21.6105	0.369765	0.000308672	0.0070425
BCAS2	GvsN-up	10286	protein_coding	28.9205	37.3692	0.369757	0.00024174	0.00611411
HIST1H2BD	GvsN-up	3017	protein_coding	25.0684	32.3809	0.369275	5.12849e-05	0.00245219
FAU	GvsN-up	2197	protein_coding	140.012	180.701	0.368049	1.84566e-05	0.0013925
FBXL5	GvsN-up	26234	protein_coding	221.549	285.878	0.367774	0.000190561	0.00529218
COX7B	GvsN-up	1349	protein_coding	51.4011	66.3143	0.367521	0.000458488	0.00904616
IKBIP	GvsN-up	121457	protein_coding	14.1489	18.2488	0.367118	0.00036661	0.00781115
DYNLT1	GvsN-up	6993	protein_coding	29.6443	38.2137	0.366337	0.000365919	0.00781115
ZCRB1	GvsN-up	85437	protein_coding	27.5388	35.4869	0.365821	2.74343e-05	0.00173833
COMMD6	GvsN-up	170622	protein_coding	62.3104	80.2892	0.365733	0.000138894	0.00430135
NDUFB10	GvsN-up	4716	protein_coding	24.0806	31.0192	0.365288	5.57299e-05	0.00253435
GRK5	GvsN-up	2869	protein_coding	29.1614	37.5618	0.365209	0.000362481	0.00776855
NDUFA12	GvsN-up	55967	protein_coding	25.3923	32.696	0.364719	0.000150397	0.0045725
C4orf3	GvsN-up	401152	protein_coding	91.4024	117.681	0.364574	3.87463e-05	0.00208352
THAP1	GvsN-up	55145	protein_coding	10.5287	13.5529	0.364283	0.000171516	0.00496519
AAGAB	GvsN-up	79719	protein_coding	53.8692	69.3187	0.363784	5.02921e-05	0.00243091
COX4I1	GvsN-up	1327	protein_coding	94.4026	121.47	0.363701	7.41014e-05	0.00294999
UQCR11	GvsN-up	10975	protein_coding	35.2326	45.3199	0.363235	0.000152758	0.00460749
METTL9	GvsN-up	51108	protein_coding	77.3701	99.5155	0.363145	3.88025e-05	0.00208352
CHCHD5	GvsN-up	84269	protein_coding	6.05837	7.78676	0.362094	7.95697e-05	0.00308992
TMEM167A	GvsN-up	153339	protein_coding	70.9869	91.2235	0.361854	5.23289e-05	0.00246124
RPL13AP5	GvsN-up	728658	pseudogene	5.81202	7.4676	0.361605	0.000267303	0.00649271
SIAE	GvsN-up	54414	protein_coding	73.2667	94.127	0.361451	0.000444666	0.00885948
GLTP	GvsN-up	51228	protein_coding	34.6439	44.4983	0.361151	2.47116e-05	0.00161419
C5orf15	GvsN-up	56951	protein_coding	44.3167	56.9015	0.360616	7.46125e-05	0.0029659
RPS27A	GvsN-up	6233	protein_coding	442.129	567.661	0.360564	6.98908e-05	0.00284271
NIP7	GvsN-up	51388	protein_coding	11.9492	15.3418	0.360551	0.000473919	0.00926037
ARHGDIB	GvsN-up	397	protein_coding	43.6302	55.9979	0.360043	1.78254e-05	0.0013642
MPZL2	GvsN-up	10205	protein_coding	53.7164	68.9354	0.359882	8.81649e-06	0.000990758
PRDX3	GvsN-up	10935	protein_coding	129.775	166.491	0.359426	0.000220782	0.0057932
RPS21	GvsN-up	6227	protein_coding	117.613	150.797	0.35857	6.48337e-05	0.00275393
SAT1	GvsN-up	6303	protein_coding	435.348	557.826	0.357648	8.29285e-05	0.00314173
TALDO1	GvsN-up	6888	protein_coding	54.0827	69.2949	0.357583	5.86243e-05	0.00260261
MEA1	GvsN-up	4201	protein_coding	21.5574	27.6206	0.357564	0.000108123	0.0036901
ATP6V1F	GvsN-up	9296	protein_coding	14.1955	18.1856	0.357368	6.59646e-05	0.00278421
CETN2	GvsN-up	1069	protein_coding	45.2718	57.9502	0.3562	0.000191842	0.00529463
TOR1A	GvsN-up	1861	protein_coding	23.1921	29.6769	0.355709	7.80636e-05	0.00305296
RPN2	GvsN-up	6185	protein_coding	190.751	244.011	0.355261	0.00017895	0.00508833
NDUFB9	GvsN-up	4715	protein_coding	38.2673	48.9442	0.355025	1.98085e-05	0.00144422
TMEM141	GvsN-up	85014	protein_coding	13.3025	17.0098	0.354662	0.000271897	0.00657117
ACBD5	GvsN-up	91452	protein_coding	54.6499	69.8757	0.354571	0.000133701	0.00420477
UGP2	GvsN-up	7360	protein_coding	71.6696	91.631	0.354474	2.76145e-05	0.00173833
EIF6	GvsN-up	3692	protein_coding	27.0642	34.5917	0.354039	0.000165529	0.0048615
RPS8	GvsN-up	6202	protein_coding	388.402	496.126	0.353154	4.34209e-05	0.00221177
NCOA4	GvsN-up	8031	protein_coding	202.275	258.299	0.352725	4.91933e-05	0.00239082
SDSL	GvsN-up	113675	protein_coding	11.8404	15.1183	0.352583	0.000483129	0.00936765
RPL34	GvsN-up	6164	protein_coding	322.494	411.752	0.352503	3.44188e-05	0.00194763
UXS1	GvsN-up	80146	protein_coding	34.1222	43.5567	0.352185	4.21952e-05	0.00218635
MRFAP1	GvsN-up	93621	protein_coding	91.1497	116.334	0.351968	6.72637e-05	0.0028035
TAF12	GvsN-up	6883	protein_coding	13.2385	16.8912	0.351528	1.51373e-05	0.00128464
MRPL33	GvsN-up	9553	protein_coding	22.1424	28.2479	0.351329	0.000143957	0.00442725
SAP18	GvsN-up	10284	protein_coding	67.0944	85.5884	0.351224	7.32335e-05	0.00293297
RNF128	GvsN-up	79589	protein_coding	56.306	71.7938	0.350569	0.000447266	0.00887668
TMX1	GvsN-up	81542	protein_coding	49.5985	63.2393	0.350526	9.62077e-05	0.00344323
IDH1	GvsN-up	3417	protein_coding	48.8944	62.3158	0.349929	5.13974e-05	0.00245317
COX7A2	GvsN-up	1347	protein_coding	40.6144	51.7477	0.349503	0.000198809	0.00540293
PRSS16	GvsN-up	10279	protein_coding	10.6914	13.6189	0.349162	0.000112908	0.00376473
ARL1	GvsN-up	400	protein_coding	99.1978	126.33	0.348815	0.000171431	0.00496519
HTATIP2	GvsN-up	10553	protein_coding	20.553	26.1598	0.348	0.000200118	0.00542192
ATPIF1	GvsN-up	93974	protein_coding	38.5833	49.0979	0.347682	0.00025844	0.00637909
PLEKHB2	GvsN-up	55041	protein_coding	100.833	128.252	0.347014	0.00017666	0.00503745
FAM120AOS	GvsN-up	158293	protein_coding	47.1625	59.9825	0.346902	0.000279746	0.00664159
SDHC	GvsN-up	6391	protein_coding	16.889	21.4748	0.346561	3.84374e-05	0.00208352
FAM32A	GvsN-up	26017	protein_coding	35.753	45.4113	0.344988	0.000180098	0.00510816
ERP29	GvsN-up	10961	protein_coding	66.3312	84.243	0.344869	0.000489271	0.00941753
SNRPE	GvsN-up	6635	protein_coding	25.1	31.8777	0.34486	0.000188603	0.00526699
ATP6V1E1	GvsN-up	529	protein_coding	53.7061	68.2009	0.344705	1.10365e-05	0.00110875
PSMA7	GvsN-up	5688	protein_coding	46.005	58.41	0.344425	5.2953e-05	0.00247421
FAM200B	GvsN-up	285550	protein_coding	30.5841	38.8302	0.344395	0.000110966	0.0037572
ATP5F1	GvsN-up	515	protein_coding	87.1604	110.596	0.343557	0.000217604	0.00572674
DDAH1	GvsN-up	23576	protein_coding	71.5137	90.741	0.343535	0.000393062	0.00815933
PIGT	GvsN-up	51604	protein_coding	45.6872	57.9683	0.343474	0.000188263	0.00526699
TM9SF2	GvsN-up	9375	protein_coding	220.103	279.136	0.342792	0.000276057	0.00661171
COX16	GvsN-up	51241	protein_coding	17.6031	22.3195	0.342474	0.000227247	0.0058817
AP1S1	GvsN-up	1174	protein_coding	14.8477	18.8205	0.342064	0.000227112	0.0058817
SLC31A1	GvsN-up	1317	protein_coding	24.7613	31.3846	0.341969	7.79836e-05	0.00305296
PSMC4	GvsN-up	5704	protein_coding	31.9905	40.5327	0.341445	4.1514e-05	0.00216278
ANAPC11	GvsN-up	51529	protein_coding	13.1143	16.6143	0.341285	0.000247075	0.00619619
RPLP2	GvsN-up	6181	protein_coding	185.019	234.392	0.341252	1.78175e-05	0.0013642
MDH1	GvsN-up	4190	protein_coding	75.8497	96.0651	0.340869	3.89057e-05	0.00208486
TMEM45A	GvsN-up	55076	protein_coding	8.55642	10.8333	0.340388	0.000497905	0.00949907
TMEM258	GvsN-up	746	protein_coding	23.5715	29.8378	0.340097	0.000376475	0.00791887
JTB	GvsN-up	10899	protein_coding	57.217	72.3914	0.339375	0.000233724	0.00599146
SERF2	GvsN-up	10169	protein_coding	123.966	156.835	0.339301	8.15257e-05	0.00311965
ATP5O	GvsN-up	539	protein_coding	33.0103	41.7335	0.338292	0.000248561	0.00621589
LLPH	GvsN-up	84298	protein_coding	6.83697	8.6433	0.338225	5.9887e-05	0.00261211
GABARAP	GvsN-up	11337	protein_coding	11.5303	14.5737	0.337933	0.000113613	0.00377657
NOB1	GvsN-up	28987	protein_coding	11.1436	14.084	0.337845	0.000179186	0.00508833
NDUFA5	GvsN-up	4698	protein_coding	102.116	129.031	0.337508	0.000238827	0.00608678
TAF13	GvsN-up	6884	protein_coding	13.2847	16.7842	0.337342	7.64205e-05	0.00301081
SUMO2	GvsN-up	6613	protein_coding	86.4559	109.12	0.335882	3.09126e-05	0.0018501
SEC23B	GvsN-up	10483	protein_coding	73.323	92.515	0.335421	8.36386e-05	0.00316413
RPL27A	GvsN-up	6157	protein_coding	362.239	456.799	0.334617	2.66651e-05	0.00171126
LSM7	GvsN-up	51690	protein_coding	8.59154	10.8341	0.33459	4.80935e-05	0.00236761
PSMA4	GvsN-up	5685	protein_coding	43.5179	54.8696	0.334399	3.40217e-05	0.00193199
ZNF32	GvsN-up	7580	protein_coding	20.0035	25.2059	0.333506	0.000292981	0.006817
PLGRKT	GvsN-up	55848	protein_coding	12.5047	15.7564	0.33346	3.01646e-05	0.00181403
SRL	GvsN-up	6345	protein_coding	6.54107	8.23973	0.33307	0.000224939	0.00584806
SF3B14	GvsN-up		protein_coding	31.3917	39.5242	0.332353	0.000515556	0.00971522
FKBP2	GvsN-up	2286	protein_coding	34.8878	43.9186	0.332111	0.000197231	0.00537653
TMEM50A	GvsN-up	23585	protein_coding	47.2067	59.3768	0.330906	2.77396e-05	0.00173833
NEDD8	GvsN-up	4738	protein_coding	22.1683	27.8727	0.330357	0.000104104	0.00361017
FAM96A	GvsN-up	84191	protein_coding	28.2307	35.4863	0.329998	0.000112625	0.00376355
FAM103A1	GvsN-up	83640	protein_coding	6.11876	7.68909	0.329574	0.000247803	0.00620275
MED11	GvsN-up	400569	protein_coding	6.71877	8.43712	0.328554	7.66051e-05	0.00301343
ZMAT2	GvsN-up	153527	protein_coding	40.8217	51.2172	0.327291	3.51957e-05	0.00198175
TCEB2	GvsN-up	6923	protein_coding	45.7285	57.3525	0.326762	0.000194982	0.00533706
SLC25A5	GvsN-up	292	protein_coding	37.2897	46.7454	0.326048	6.25806e-05	0.00268547
NDUFC2	GvsN-up	4718	protein_coding	34.0121	42.6186	0.325437	0.00015575	0.00467653
GADD45B	GvsN-up	4616	protein_coding	46.1522	57.8251	0.325296	3.07933e-07	0.000167371
TXN	GvsN-up	7295	protein_coding	31.1265	38.9847	0.324763	0.000296894	0.00687581
TMED5	GvsN-up	50999	protein_coding	83.3311	104.296	0.323756	0.000175387	0.00502807
STX12	GvsN-up	23673	protein_coding	146.722	183.581	0.323333	6.20457e-05	0.00266957
DCTN6	GvsN-up	10671	protein_coding	15.6425	19.56	0.322443	6.86093e-05	0.00282422
KCTD9	GvsN-up	54793	protein_coding	32.368	40.4742	0.322436	4.49451e-05	0.00226113
ATP6V1G1	GvsN-up	9550	protein_coding	67.0918	83.883	0.322241	6.77244e-05	0.00280553
EMC3	GvsN-up	55831	protein_coding	50.5269	63.158	0.321914	0.000199866	0.00542192
PDZD11	GvsN-up	51248	protein_coding	16.7292	20.9032	0.321358	0.000241966	0.00611411
ZBTB6	GvsN-up	10773	protein_coding	25.8066	32.1812	0.318481	0.000341927	0.00750127
SLMO2	GvsN-up	51012	protein_coding	44.109	54.9867	0.318008	9.77821e-05	0.00346837
PARK7	GvsN-up	11315	protein_coding	89.3384	111.317	0.317319	0.000306643	0.00701062
FAM177A1	GvsN-up	283635	protein_coding	40.6645	50.6664	0.317259	0.000123867	0.00398904
RPF1	GvsN-up	80135	protein_coding	19.5188	24.3188	0.317203	7.97047e-05	0.00308992
VKORC1	GvsN-up	79001	protein_coding	8.83713	11.005	0.316503	0.000259552	0.00638823
PKIG	GvsN-up	11142	protein_coding	26.4036	32.8789	0.316428	2.792e-05	0.00174553
AP3S1	GvsN-up	1176	protein_coding	26.3145	32.7359	0.315017	2.82985e-05	0.00175376
RPLP1	GvsN-up	6176	protein_coding	174.448	216.799	0.313558	4.05473e-05	0.00213418
C17orf89	GvsN-up	284184	protein_coding	14.145	17.5766	0.313367	0.000162566	0.00480535
MRFAP1L1	GvsN-up	114932	protein_coding	52.3965	65.0864	0.312888	0.000290553	0.00679046
VBP1	GvsN-up	7411	protein_coding	25.0843	31.1584	0.312835	0.000229589	0.00591358
SPCS2	GvsN-up	9789	protein_coding	29.0663	36.1044	0.31283	9.4071e-05	0.00339687
RPL36	GvsN-up	25873	protein_coding	116.94	145.113	0.311407	2.87175e-05	0.00176229
TOMM7	GvsN-up	54543	protein_coding	87.5106	108.548	0.310809	0.000205375	0.00549172
MRPL45	GvsN-up	84311	protein_coding	19.244	23.8637	0.310405	6.96777e-05	0.00284185
MRPS15	GvsN-up	64960	protein_coding	17.7174	21.9495	0.309024	6.94118e-05	0.00284185
CCT8	GvsN-up	10694	protein_coding	71.8686	88.9219	0.307177	4.11378e-05	0.0021525
C1GALT1C1	GvsN-up	29071	protein_coding	22.9443	28.3704	0.306249	0.00018968	0.00528425
IGFBP2	GvsN-up	3485	protein_coding	6.8208	8.4292	0.305455	0.000225289	0.00584806
CYSTM1	GvsN-up	84418	protein_coding	26.4401	32.6674	0.305123	4.52839e-05	0.00226414
SCP2	GvsN-up	6342	protein_coding	98.3293	121.351	0.303491	0.000181888	0.00514795
MFAP1	GvsN-up	4236	protein_coding	30.6348	37.7962	0.303068	0.000155286	0.00466787
CIB1	GvsN-up	10519	protein_coding	30.0429	37.0436	0.3022	7.04862e-05	0.00284865
PHF6	GvsN-up	84295	protein_coding	48.4125	59.6594	0.30137	9.84239e-05	0.00348117
SSR3	GvsN-up	6747	protein_coding	144.664	178.191	0.300724	6.88331e-05	0.00282906
EFNA4	GvsN-up	1945	protein_coding	3.39615	4.18109	0.299981	0.000319815	0.00716821
PNPLA8	GvsN-up	50640	protein_coding	58.9027	72.5099	0.299844	0.000102876	0.00358155
CCT3	GvsN-up	7203	protein_coding	100.633	123.838	0.299349	0.000381769	0.00796839
RPS29	GvsN-up	6235	protein_coding	188.107	231.281	0.298091	0.000112094	0.00376095
ISCU	GvsN-up	23479	protein_coding	87.0497	107.01	0.297833	5.59565e-05	0.00253451
C20orf24	GvsN-up	55969	protein_coding	4.77252	5.86409	0.297157	0.000222031	0.00580308
ECH1	GvsN-up	1891	protein_coding	13.5194	16.5949	0.295712	7.23136e-05	0.00290487
SNW1	GvsN-up	22938	protein_coding	41.1337	50.4543	0.294655	9.94627e-05	0.00349933
H3F3A	GvsN-up	3020	protein_coding	55.561	68.0994	0.29357	8.08659e-05	0.0031141
BZW1	GvsN-up	9689	protein_coding	88.0109	107.62	0.290191	0.000175941	0.00503331
S100A13	GvsN-up	6284	protein_coding	58.1567	70.8139	0.284087	0.000289584	0.0067832
UBL3	GvsN-up	5412	protein_coding	91.8166	111.104	0.27508	0.000361884	0.00776855
ETV5	GvsN-up	2119	protein_coding	29.7615	35.7007	0.262502	0.000393045	0.00815933
RGS5	GvsN-up	8490	protein_coding	332.651	391.462	0.234866	0.000528345	0.00984337
RPL13P12	GvsN-up	388344	pseudogene	12.5146	13.2503	0.0824182	0.00027713	0.00662801
NPC2	GvsN-up	10577	protein_coding	223.927	210.253	-0.0909028	0.000245046	0.00616883
CNTNAP3	GvsN-dn	79937	protein_coding	5.48989	2.87273	-0.934354	0.000214064	0.0056503
CCDC67	GvsN-dn	159989	protein_coding	4.24397	2.21353	-0.939062	0.000487467	0.00941753
RP11-1023L17.1	GvsN-dn		pseudogene	19.17	9.80251	-0.967631	0.000300151	0.00692389
SLA	GvsN-dn	6503	protein_coding	907.475	462.064	-0.973763	0.00036817	0.0078381
CTTNBP2	GvsN-dn	83992	protein_coding	41.2066	20.8574	-0.982316	0.000195992	0.00535348
C9orf131	GvsN-dn	138724	protein_coding	9.44868	4.75374	-0.991051	0.000134014	0.00420896
HIC1	GvsN-dn	3090	protein_coding	9.18594	4.6196	-0.99166	0.000208256	0.00556298
NDST3	GvsN-dn	9348	protein_coding	3.11062	1.5609	-0.994821	0.000269925	0.00653537
AL590452.1	GvsN-dn		protein_coding	6.23618	3.12513	-0.996745	0.000212698	0.005631
KANK3	GvsN-dn	256949	protein_coding	9.18512	4.57456	-1.00567	0.000536918	0.00996497
ABCA8	GvsN-dn	10351	protein_coding	145.712	72.4035	-1.00898	0.00037548	0.00791116
AP000936.1	GvsN-dn		pseudogene	2.95107	1.46586	-1.00949	0.000488869	0.00941753
AC006116.20	GvsN-dn		protein_coding	8.08563	4.01492	-1.00999	0.000343452	0.00752234
SEMA6A	GvsN-dn	57556	protein_coding	28.5286	14.1246	-1.0142	5.98116e-05	0.00261211
FHDC1	GvsN-dn	85462	protein_coding	54.6503	27.0285	-1.01575	0.000202832	0.00545658
TAS2R3	GvsN-dn	50831	protein_coding	4.16859	2.05446	-1.0208	0.000112317	0.00376095
YBX3	GvsN-dn	8531	protein_coding	87.4228	42.923	-1.02626	0.000300849	0.00693053
HMGCLL1	GvsN-dn	54511	protein_coding	3.15727	1.54577	-1.03036	0.000221911	0.00580308
AC003989.4	GvsN-dn		pseudogene	4.81745	2.34967	-1.03581	0.000245058	0.00616883
KLKB1	GvsN-dn	3818	protein_coding	6.73219	3.27389	-1.04007	0.000120554	0.00391549
RUNX1T1	GvsN-dn	862	protein_coding	37.1549	18.0685	-1.04007	0.000385519	0.00802777
HHIP	GvsN-dn	64399	protein_coding	12.8074	6.21569	-1.04299	0.000524174	0.00979672
NMNAT1P1	GvsN-dn	326607	pseudogene	32.4731	15.6073	-1.05702	0.000320264	0.00716821
RP11-393I2.2	GvsN-dn		pseudogene	3.37317	1.62083	-1.05737	0.000445752	0.00885948
ERVW-1	GvsN-dn	30816	protein_coding	9.50593	4.56533	-1.05811	4.92366e-05	0.00239082
EPHA6	GvsN-dn	285220	protein_coding	7.74044	3.70381	-1.06341	0.000257563	0.00636924
TAS2R13	GvsN-dn	50838	protein_coding	5.31424	2.53764	-1.06638	0.000176136	0.00503331
BRD7P4	GvsN-dn	100287229	pseudogene	2.50178	1.19222	-1.06931	0.000497462	0.00949907
RP11-18B3.2	GvsN-dn		pseudogene	3.73561	1.7796	-1.06979	0.000303909	0.00697273
RP11-162G10.1	GvsN-dn		pseudogene	5.27699	2.51238	-1.07066	0.000190505	0.00529218
GCNT1P1	GvsN-dn	170517	pseudogene	2.62434	1.24181	-1.07951	9.42547e-05	0.00339687
PNPT1P1	GvsN-dn	100288506	pseudogene	2.46784	1.16377	-1.08444	0.000384139	0.0080053
FAM196A	GvsN-dn	642938	protein_coding	12.8302	6.03534	-1.08803	0.00024068	0.00610479
PRSS48	GvsN-dn	345062	protein_coding	4.5209	2.11924	-1.09306	0.00013732	0.00425754
RP11-254B13.3	GvsN-dn		pseudogene	3.49652	1.63315	-1.09826	0.00030027	0.00692389
MLANA	GvsN-dn	2315	protein_coding	5.72975	2.67589	-1.09846	6.76923e-06	0.000866755
LIPJ	GvsN-dn	142910	protein_coding	2.6598	1.23945	-1.10161	0.000191756	0.00529463
SYCP2	GvsN-dn	10388	protein_coding	12.4547	5.80314	-1.10178	0.00017277	0.00499066
RP11-568K15.1	GvsN-dn		pseudogene	23.4175	10.9034	-1.10281	0.000481733	0.0093513
RELN	GvsN-dn	5649	protein_coding	52.7248	24.4931	-1.10611	0.000316222	0.00713725
IL15	GvsN-dn	3600	protein_coding	33.1652	15.3909	-1.10759	0.000182752	0.00516692
ANKHD1	GvsN-dn	54882	protein_coding	13.2038	6.12378	-1.10846	0.000199984	0.00542192
NAALAD2	GvsN-dn	10003	protein_coding	8.49089	3.93402	-1.10991	1.20579e-05	0.00115103
PCDHGB8P	GvsN-dn	56120	pseudogene	4.83226	2.23789	-1.11056	5.40278e-05	0.00251121
TNXB	GvsN-dn	7148	protein_coding	116.406	53.7491	-1.11485	0.000277235	0.00662801
EEF1A1P3	GvsN-dn	100421865	pseudogene	6.45927	2.96208	-1.12476	3.64585e-05	0.00202292
RP11-114N19.2	GvsN-dn		pseudogene	68.0184	31.0175	-1.13284	3.88005e-05	0.00208352
RP11-147I3.1	GvsN-dn		pseudogene	6.82975	3.10728	-1.13618	2.26321e-05	0.00156156
AC069547.2	GvsN-dn		protein_coding	6.11316	2.77742	-1.13817	0.000119569	0.00389778
FMO2	GvsN-dn	2327	protein_coding	41.6847	18.9382	-1.13822	0.000404967	0.00833696
AC122129.1	GvsN-dn		pseudogene	2.75939	1.25321	-1.13872	0.000188543	0.00526699
AP000925.2	GvsN-dn		pseudogene	3.16763	1.43487	-1.14249	0.000225057	0.00584806
SRRM1P3	GvsN-dn	100130190	pseudogene	3.26816	1.47954	-1.14333	0.000440835	0.008821
IL5	GvsN-dn	3567	protein_coding	1.82257	0.825067	-1.14339	0.000456313	0.00902225
MAB21L2	GvsN-dn	10586	protein_coding	11.2794	5.10148	-1.14471	0.000112406	0.00376095
RP11-56B16.2	GvsN-dn		pseudogene	3.01266	1.36105	-1.14632	4.15779e-05	0.00216278
RP3-449O17.1	GvsN-dn		pseudogene	13.0162	5.87412	-1.14787	2.47284e-05	0.00161419
XXbac-B562F10.11	GvsN-dn		pseudogene	4.96007	2.23132	-1.15246	9.2042e-06	0.000998076
LRRC7	GvsN-dn	57554	protein_coding	25.6939	11.538	-1.15504	0.000188665	0.00526699
ABCA6	GvsN-dn	23460	protein_coding	86.9094	38.9333	-1.15851	2.27977e-06	0.000489654
CDRT4	GvsN-dn	284040	protein_coding	4.51752	2.02341	-1.15874	0.000116779	0.00383498
C10orf113	GvsN-dn	387638	protein_coding	7.19919	3.21865	-1.16138	0.000283494	0.00667576
CRYZP1	GvsN-dn	1430	pseudogene	2.63753	1.17179	-1.17047	0.000279929	0.00664159
CTD-2623N2.3	GvsN-dn		pseudogene	3.20757	1.42382	-1.17171	0.000165856	0.0048615
C9orf84	GvsN-dn	158401	protein_coding	22.603	10.0316	-1.17196	4.91378e-05	0.00239082
RP11-22B10.3	GvsN-dn		pseudogene	3.29719	1.46066	-1.17462	0.000280955	0.00664536
CTD-2339M3.1	GvsN-dn		pseudogene	2.00033	0.885778	-1.17522	0.000426026	0.00861531
RP11-216N14.7	GvsN-dn		pseudogene	4.98156	2.19793	-1.18045	3.97501e-05	0.00211733
RP11-296O14.2	GvsN-dn		pseudogene	2.67446	1.17753	-1.18348	0.000265289	0.00648205
RAB11FIP1P1	GvsN-dn	646080	pseudogene	12.6404	5.55662	-1.18577	5.56758e-05	0.00253435
RBM43P1	GvsN-dn	100131568	pseudogene	4.64551	2.03981	-1.1874	3.4064e-06	0.00059686
NDUFA9P1	GvsN-dn	266625	pseudogene	3.59761	1.57701	-1.18984	0.000117756	0.00385757
STAG3L5P	GvsN-dn	101735302	pseudogene	10.9303	4.78585	-1.19148	0.000111055	0.0037572
AP000857.2	GvsN-dn		pseudogene	2.92387	1.27946	-1.19234	0.000348561	0.00759004
CATSPER2	GvsN-dn	117155	protein_coding	13.7046	5.99084	-1.19383	4.30851e-05	0.00221095
SLC25A27	GvsN-dn	9481	protein_coding	39.4454	17.2324	-1.19474	1.05496e-06	0.000326706
RP11-163E9.1	GvsN-dn		pseudogene	1.5023	0.65585	-1.19573	0.000515801	0.00971522
LRRC19	GvsN-dn	64922	protein_coding	6.60366	2.88268	-1.19586	0.000374739	0.00791116
POU5F2	GvsN-dn	134187	protein_coding	14.5058	6.32904	-1.19657	1.2695e-05	0.00116015
CTC-820M8.1	GvsN-dn		pseudogene	2.70935	1.17971	-1.19951	0.000105065	0.00362931
RP4-633I8.1	GvsN-dn		pseudogene	2.75149	1.19623	-1.20171	7.91742e-05	0.00308733
RP11-484D2.3	GvsN-dn		pseudogene	3.4417	1.49447	-1.20349	3.14311e-05	0.00185707
RP11-101O6.2	GvsN-dn		pseudogene	1.35383	0.586893	-1.20587	0.000445593	0.00885948
FCF1P5	GvsN-dn		pseudogene	2.51338	1.08723	-1.20897	0.000220532	0.00579233
RP11-342M21.2	GvsN-dn		protein_coding	3.05634	1.3201	-1.21115	1.31788e-05	0.00116997
RP11-792A8.3	GvsN-dn		pseudogene	2.0978	0.90491	-1.21303	0.000512263	0.00968577
RP11-275F13.3	GvsN-dn		pseudogene	1.98571	0.856458	-1.2132	0.000310823	0.00705411
RP11-85F14.1	GvsN-dn		pseudogene	1.97469	0.847449	-1.22042	0.000407895	0.00836938
NANOGP5	GvsN-dn	414133	pseudogene	2.70789	1.16205	-1.2205	7.57199e-05	0.0029965
ATP8A2P2	GvsN-dn	100533851	pseudogene	6.0326	2.58798	-1.22095	3.87359e-07	0.000184462
AVIL	GvsN-dn	10677	protein_coding	22.8755	9.81038	-1.22142	1.23946e-06	0.000358811
KRR1P1	GvsN-dn	100422486	pseudogene	4.4392	1.90342	-1.2217	0.000305704	0.00700673
RP11-762H8.2	GvsN-dn		pseudogene	2.4458	1.04641	-1.22486	3.38482e-05	0.00192624
AL353583.1	GvsN-dn		protein_coding	5.69308	2.43533	-1.22509	0.000143674	0.00442365
AC131971.1	GvsN-dn		protein_coding	6.91125	2.94692	-1.22974	5.58579e-05	0.00253435
HMGN2P28	GvsN-dn	100128372	pseudogene	2.50892	1.06966	-1.22991	8.99987e-05	0.00331061
RP11-454F8.2	GvsN-dn		pseudogene	4.39785	1.86714	-1.23597	2.31753e-05	0.00157456
ECT2L	GvsN-dn	345930	protein_coding	6.42631	2.72826	-1.23601	2.10407e-06	0.000474896
PPP1R15A	GvsN-dn	23645	protein_coding	77.4407	32.7896	-1.23985	1.29959e-05	0.00116015
ZBTB16	GvsN-dn	7704	protein_coding	136.532	57.6655	-1.24346	0.000294178	0.00683073
OR7E128P	GvsN-dn	81175	pseudogene	3.42851	1.44643	-1.24509	1.23725e-05	0.00115942
RP11-691N7.6	GvsN-dn		protein_coding	2.72146	1.14765	-1.2457	0.000284131	0.00667895
LRRTM2	GvsN-dn	26045	protein_coding	13.8428	5.83513	-1.2463	2.86004e-06	0.000551968
RP11-62G11.1	GvsN-dn		pseudogene	5.06029	2.13268	-1.24655	2.6989e-05	0.00172544
RP4-633I8.2	GvsN-dn		pseudogene	3.20116	1.34241	-1.25376	5.80974e-05	0.00259615
RP11-561N12.4	GvsN-dn		pseudogene	2.33103	0.975922	-1.25613	0.000154595	0.00465762
RP11-453N18.1	GvsN-dn		pseudogene	2.26792	0.948444	-1.25773	0.00027319	0.00658551
RP11-102M11.1	GvsN-dn		pseudogene	4.16693	1.73948	-1.26033	0.000506383	0.00961262
FLRT2	GvsN-dn	23768	protein_coding	96.349	40.187	-1.26154	2.42013e-05	0.00160124
RP11-58H15.1	GvsN-dn		pseudogene	2.55304	1.06428	-1.26233	2.73098e-05	0.0017359
RPS2P44	GvsN-dn	100271248	pseudogene	1.50358	0.625264	-1.26587	0.000455121	0.00900538
RP11-380G5.3	GvsN-dn		pseudogene	4.28799	1.77916	-1.2691	0.000101735	0.00356112
TVP23C	GvsN-dn	201158	protein_coding	25.4566	10.5623	-1.26911	6.27177e-05	0.00268547
EIF4A1	GvsN-dn	1973	protein_coding	12.3674	5.12387	-1.27123	0.000209768	0.00558116
AC002366.3	GvsN-dn		pseudogene	5.90086	2.43721	-1.27569	1.69616e-05	0.00135657
RP11-416A17.6	GvsN-dn		pseudogene	3.13943	1.29457	-1.27803	6.06327e-05	0.00262148
ILF2P1	GvsN-dn	100421506	pseudogene	4.33884	1.78811	-1.27887	0.000429878	0.00866687
AC092839.1	GvsN-dn		pseudogene	3.46791	1.42715	-1.28092	8.74755e-05	0.00326069
RP1-179N16.3	GvsN-dn		pseudogene	3.41406	1.40459	-1.28134	4.00199e-05	0.00211749
RPL13AP6	GvsN-dn	644511	pseudogene	2.07644	0.849271	-1.28982	0.00053096	0.00988194
AC092431.2	GvsN-dn		pseudogene	4.76288	1.93751	-1.29763	1.68072e-05	0.00135442
ST7-OT4	GvsN-dn	338069	protein_coding	8.57712	3.47749	-1.30245	5.14693e-06	0.000731691
AC009120.3	GvsN-dn		pseudogene	3.05627	1.23784	-1.30395	6.01719e-05	0.00261429
RP11-433P17.2	GvsN-dn		pseudogene	1.36664	0.552025	-1.30783	0.000404388	0.00833696
AL132989.1	GvsN-dn		protein_coding	6.98527	2.8138	-1.3118	5.86547e-05	0.00260261
GAPDHP42	GvsN-dn	100240707	pseudogene	2.74476	1.10402	-1.31391	0.000125024	0.00401178
CACNA1I	GvsN-dn	8911	protein_coding	25.4412	10.2212	-1.3156	5.70422e-05	0.00257109
AIMP1P1	GvsN-dn	170547	pseudogene	1.39853	0.558573	-1.3241	0.000213286	0.00563537
RP11-474L11.5	GvsN-dn		pseudogene	3.76794	1.50283	-1.32609	2.83924e-05	0.00175446
RP11-193I22.2	GvsN-dn		pseudogene	1.87279	0.746546	-1.32688	5.58497e-05	0.00253435
RP11-315D13.1	GvsN-dn		pseudogene	2.41637	0.961781	-1.32906	0.000518781	0.0097468
RP11-631M6.2	GvsN-dn		pseudogene	2.69381	1.06986	-1.33222	8.13026e-05	0.00311965
RP11-454L9.2	GvsN-dn		pseudogene	2.04625	0.810544	-1.33602	0.000278666	0.00664159
RP11-697N18.1	GvsN-dn		pseudogene	2.1614	0.85471	-1.33846	0.000280114	0.00664159
RP11-1105G2.3	GvsN-dn		protein_coding	1.84426	0.728056	-1.34092	0.000458541	0.00904616
TPMTP2	GvsN-dn	100420393	pseudogene	2.49772	0.984039	-1.34383	0.00015514	0.00466787
RP11-631M6.3	GvsN-dn		pseudogene	6.30472	2.47238	-1.35053	0.000316157	0.00713725
AC026882.1	GvsN-dn		pseudogene	1.49439	0.585776	-1.35113	0.000439511	0.00882012
RP11-73M18.11	GvsN-dn		pseudogene	2.04583	0.800488	-1.35374	0.000259346	0.00638823
HNRNPCP6	GvsN-dn	100421794	pseudogene	4.34835	1.70096	-1.35412	4.97069e-06	0.000717531
AL627171.2	GvsN-dn		protein_coding	2.38272	0.931192	-1.35546	2.70825e-05	0.00172557
SLC16A6P1	GvsN-dn	440459	pseudogene	1.70997	0.667139	-1.35791	5.74658e-05	0.00258528
SOCS3	GvsN-dn	9021	protein_coding	42.3841	16.5112	-1.36008	1.81646e-05	0.00137888
AC092338.5	GvsN-dn		pseudogene	6.28243	2.44687	-1.36039	2.29624e-05	0.00156796
KLF4	GvsN-dn	9314	protein_coding	41.0375	15.9382	-1.36445	3.57567e-05	0.00200486
TCTEX1D4	GvsN-dn	343521	protein_coding	4.64695	1.79943	-1.36874	8.24721e-05	0.00313618
RP11-641C17.2	GvsN-dn		pseudogene	1.65623	0.639011	-1.37399	7.61368e-05	0.00300667
RP11-139K1.2	GvsN-dn		pseudogene	1.53263	0.591101	-1.37453	6.62137e-05	0.00278699
RP11-254B13.4	GvsN-dn		pseudogene	2.56596	0.986473	-1.37915	4.00711e-05	0.00211749
RP11-641C17.4	GvsN-dn		pseudogene	1.81499	0.696884	-1.38097	0.000412638	0.00844224
RPL17P17	GvsN-dn	100270943	pseudogene	3.92378	1.50593	-1.38159	0.000420395	0.00853383
AC094019.4	GvsN-dn		pseudogene	1.44828	0.555512	-1.38245	0.000290289	0.00679046
MRS2P2	GvsN-dn	729633	pseudogene	2.86112	1.09417	-1.38674	4.66139e-06	0.000697454
ETF1P2	GvsN-dn	6825	pseudogene	4.78532	1.82639	-1.38962	5.15082e-07	0.000209723
AC090804.1	GvsN-dn		pseudogene	2.6079	0.992313	-1.39402	2.21915e-05	0.0015498
COLCA2	GvsN-dn	120376	protein_coding	3.95544	1.50466	-1.3944	0.000106894	0.00366397
RRAD	GvsN-dn	6236	protein_coding	7.77253	2.95458	-1.39543	3.32194e-05	0.00189857
PPP1R8P1	GvsN-dn	5512	pseudogene	2.69694	1.02395	-1.39718	8.51439e-06	0.000981661
KCTD16	GvsN-dn	57528	protein_coding	27.276	10.3485	-1.39822	8.21381e-07	0.000287512
RPS3P7	GvsN-dn	645957	pseudogene	3.31127	1.25525	-1.39941	3.57059e-05	0.00200486
RP11-588L15.1	GvsN-dn		pseudogene	1.99187	0.754801	-1.39995	0.000195353	0.00534173
AC012066.1	GvsN-dn		pseudogene	3.27502	1.24093	-1.40008	0.000167218	0.00487257
AC025287.1	GvsN-dn		protein_coding	2.08539	0.787389	-1.40517	6.55805e-05	0.00277239
RPL29P14	GvsN-dn	100270974	pseudogene	2.66354	1.00384	-1.40782	1.08432e-05	0.0011057
RP11-397P13.6	GvsN-dn		pseudogene	2.56291	0.964519	-1.4099	0.000170033	0.00493837
RP11-420A21.1	GvsN-dn		pseudogene	1.97907	0.743462	-1.41249	8.22781e-05	0.00313492
RP11-288K12.1	GvsN-dn		pseudogene	5.60032	2.09487	-1.41865	2.02729e-05	0.00145827
RP11-351O1.4	GvsN-dn		pseudogene	1.8777	0.702109	-1.4192	0.000135366	0.00422499
SNURF	GvsN-dn	8926	protein_coding	5.61023	2.07981	-1.43161	6.14335e-05	0.0026518
RP11-482L11.1	GvsN-dn		pseudogene	3.24483	1.20246	-1.43215	2.05396e-05	0.00147051
RP11-369K16.1	GvsN-dn		pseudogene	8.46869	3.13717	-1.43267	1.75903e-05	0.00136213
SNX18P9	GvsN-dn	644576	pseudogene	1.36176	0.503789	-1.43458	0.000379771	0.00795184
RP11-308D16.2	GvsN-dn		pseudogene	1.61116	0.595541	-1.43583	0.000355313	0.00768234
RP11-578O24.2	GvsN-dn		pseudogene	2.1294	0.784543	-1.44052	0.000128223	0.00408001
SUGT1P2	GvsN-dn	728706	pseudogene	1.65861	0.609722	-1.44375	6.26484e-05	0.00268547
RP11-182I10.2	GvsN-dn		pseudogene	1.53046	0.561876	-1.44564	0.000442461	0.0088469
RP11-474D14.2	GvsN-dn		pseudogene	3.125	1.14646	-1.44666	0.000136595	0.00424992
AC010240.2	GvsN-dn		pseudogene	4.92513	1.80439	-1.44865	3.59575e-06	0.000613693
SH3GL1P2	GvsN-dn	6459	pseudogene	1.89291	0.691825	-1.45213	0.000396029	0.00821451
SLC2A3P2	GvsN-dn	391045	pseudogene	7.85396	2.86264	-1.45607	3.16957e-05	0.00186347
RPL21P5	GvsN-dn	641613	pseudogene	1.38438	0.503776	-1.45839	0.000101754	0.00356112
RP11-2J18.1	GvsN-dn		pseudogene	5.30748	1.92691	-1.46174	8.42036e-07	0.000287512
RLIMP1	GvsN-dn	100533695	pseudogene	11.9596	4.32962	-1.46585	1.35429e-06	0.000376968
RPS3AP39	GvsN-dn	730993	pseudogene	1.71795	0.621159	-1.46766	0.00045075	0.00892552
RP11-342L8.2	GvsN-dn		pseudogene	4.18475	1.50953	-1.47104	1.48571e-05	0.00126824
ABCA9	GvsN-dn	10350	protein_coding	55.8968	20.1173	-1.47433	2.63669e-06	0.000524052
AC002543.2	GvsN-dn		pseudogene	3.9966	1.4323	-1.48044	2.71151e-06	0.000533982
TCEB1P33	GvsN-dn	101928827	pseudogene	1.21752	0.435004	-1.48484	0.000127188	0.00405675
RP11-295B17.6	GvsN-dn		pseudogene	1.3258	0.470348	-1.49507	0.000422779	0.00857568
TIMM9P2	GvsN-dn	100862727	pseudogene	2.10366	0.743195	-1.50109	1.58496e-05	0.00132125
RP3-415N12.1	GvsN-dn		pseudogene	1.59503	0.561712	-1.50568	6.55273e-05	0.00277239
NDUFAF4P4	GvsN-dn	100128889	pseudogene	1.09785	0.386483	-1.50621	0.000244831	0.00616883
SUMO2P8	GvsN-dn	100506244	pseudogene	3.41047	1.19866	-1.50855	4.28082e-05	0.0022079
NFE2L3	GvsN-dn	9603	protein_coding	34.5098	12.1078	-1.51107	7.37713e-05	0.00294565
CTC-260E6.8	GvsN-dn		pseudogene	2.32316	0.81445	-1.51219	0.000521782	0.00977997
AC006465.4	GvsN-dn		pseudogene	2.77786	0.971588	-1.51555	1.76028e-06	0.00042848
ATP6V0E1P1	GvsN-dn	100874502	pseudogene	1.815	0.627803	-1.53159	0.000179061	0.00508833
RP11-164H5.1	GvsN-dn		pseudogene	2.01854	0.697135	-1.5338	7.96831e-06	0.000940052
COX6CP1	GvsN-dn	9384	pseudogene	1.2777	0.440736	-1.53556	4.15278e-05	0.00216278
AC006042.8	GvsN-dn		pseudogene	22.3956	7.71872	-1.53678	3.70549e-05	0.00204226
SAMD11P1	GvsN-dn	100421331	pseudogene	0.846216	0.290569	-1.54215	0.000356682	0.0076919
RP11-511H9.3	GvsN-dn		pseudogene	1.84508	0.63151	-1.54681	9.13831e-05	0.00334314
RP11-480I12.2	GvsN-dn		pseudogene	1.31709	0.449829	-1.5499	7.39151e-05	0.00294698
CTB-20D2.1	GvsN-dn		pseudogene	1.00679	0.343435	-1.55165	5.245e-05	0.00246124
RP4-633I8.3	GvsN-dn		pseudogene	1.47412	0.502006	-1.55408	9.20959e-05	0.00335539
MARK2P8	GvsN-dn	100421498	pseudogene	4.32014	1.47009	-1.55517	9.21062e-06	0.000998076
RP1-224A6.8	GvsN-dn		pseudogene	1.99717	0.677501	-1.55966	8.21779e-06	0.00095574
RP11-1396O13.2	GvsN-dn		pseudogene	2.27207	0.767894	-1.56503	9.19977e-06	0.000998076
RP11-384A12.1	GvsN-dn		pseudogene	1.78338	0.6012	-1.56869	0.000211125	0.00560607
AC007679.4	GvsN-dn		pseudogene	1.02375	0.34496	-1.56936	0.000157138	0.0046865
OR2A1	GvsN-dn	346528	protein_coding	2.84204	0.957057	-1.57025	6.98962e-06	0.000884394
ABCA10	GvsN-dn	10349	protein_coding	70.497	23.6399	-1.57634	1.01891e-07	9.04557e-05
FAM189A1	GvsN-dn	23359	protein_coding	6.77871	2.26049	-1.58438	1.7696e-05	0.00136213
RP11-317B3.2	GvsN-dn		pseudogene	6.07938	2.02286	-1.58753	3.58945e-05	0.00200836
LOC100421166	GvsN-dn	100421166	pseudogene	5.45577	1.81415	-1.58849	5.19722e-07	0.000209723
RP11-665C16.1	GvsN-dn		pseudogene	2.68998	0.890684	-1.59461	8.09585e-06	0.000945687
NDUFAF4P3	GvsN-dn	100422532	pseudogene	2.4957	0.826281	-1.59474	0.000166819	0.00486767
AP003041.2	GvsN-dn		protein_coding	1.23063	0.40694	-1.59651	0.000134719	0.00421619
RWDD4P1	GvsN-dn	100419903	pseudogene	1.56592	0.517773	-1.59662	7.1411e-06	0.000884394
RP11-571F15.2	GvsN-dn		pseudogene	1.72894	0.571447	-1.5972	4.92833e-05	0.00239082
FGF10	GvsN-dn	2255	protein_coding	5.9051	1.92957	-1.61368	1.17253e-06	0.000346977
AC115115.3	GvsN-dn		pseudogene	1.74432	0.566678	-1.62206	8.14324e-05	0.00311965
CTD-2262B20.1	GvsN-dn		pseudogene	6.67303	2.16433	-1.62442	9.0911e-06	0.000998076
OR2A42	GvsN-dn	402317	protein_coding	1.40634	0.455478	-1.62649	0.000334267	0.00740028
EEF1A1P30	GvsN-dn	402420	pseudogene	4.78141	1.53542	-1.6388	3.15915e-05	0.00186145
RPL7L1P2	GvsN-dn	100420155	pseudogene	0.927482	0.29716	-1.64208	6.63782e-05	0.00278699
RP11-20P5.2	GvsN-dn		pseudogene	0.99248	0.315026	-1.65557	0.000240088	0.00610479
AC104438.1	GvsN-dn		pseudogene	2.10337	0.666292	-1.65848	1.23109e-05	0.00115942
HSPA1B	GvsN-dn	3304	protein_coding	99.0289	31.2759	-1.6628	4.38569e-05	0.00222061
TIMM9P1	GvsN-dn	100862726	pseudogene	0.988345	0.31099	-1.66815	0.000515408	0.00971522
KCNA1	GvsN-dn	3736	protein_coding	8.50041	2.67264	-1.66927	4.69029e-07	0.000206666
MKRN5P	GvsN-dn	7683	pseudogene	17.4728	5.43265	-1.68538	1.1236e-06	0.000336234
NDUFA3P2	GvsN-dn		pseudogene	1.97982	0.615451	-1.68565	2.48806e-06	0.000509727
PHKBP2	GvsN-dn	5259	pseudogene	1.59347	0.492778	-1.69316	1.80233e-06	0.000432447
RP11-317F20.2	GvsN-dn		pseudogene	2.38856	0.735648	-1.69905	0.000348823	0.00759004
AC021860.1	GvsN-dn		protein_coding	5.47584	1.65302	-1.72797	8.60384e-06	0.000987698
AC091150.1	GvsN-dn		protein_coding	2.44996	0.73822	-1.73064	1.19253e-05	0.00114659
VPS26BP1	GvsN-dn	100421729	pseudogene	1.15411	0.346874	-1.7343	5.78867e-05	0.00259109
RNF138P1	GvsN-dn	379013	pseudogene	7.13166	2.13883	-1.73742	6.75098e-07	0.000260578
RP11-124A7.1	GvsN-dn		pseudogene	4.7763	1.43052	-1.73935	3.78355e-07	0.000184462
RP11-362F19.2	GvsN-dn		pseudogene	6.92594	2.05292	-1.75434	1.87789e-06	0.000434903
RP11-648L3.1	GvsN-dn		pseudogene	1.16819	0.341471	-1.77444	8.74299e-06	0.000990758
RPL7L1P12	GvsN-dn	100420200	pseudogene	2.26992	0.661189	-1.77951	7.06891e-05	0.00285252
PROM1	GvsN-dn	8842	protein_coding	19.6797	5.72036	-1.78253	1.54302e-05	0.00130275
TVP23CP1	GvsN-dn	100421599	pseudogene	1.65682	0.480222	-1.78665	1.15409e-05	0.0011342
CYP4Z2P	GvsN-dn	163720	pseudogene	3.38102	0.978382	-1.78899	2.63574e-05	0.0016997
RP11-157B13.6	GvsN-dn		pseudogene	2.32884	0.670633	-1.79602	0.000382456	0.00797646
AC005588.2	GvsN-dn		pseudogene	1.21361	0.348693	-1.79928	0.000290659	0.00679046
SLC25A39P1	GvsN-dn	100420877	pseudogene	2.69563	0.772773	-1.80251	2.04745e-06	0.000470085
PPIAP19	GvsN-dn	390006	pseudogene	1.58919	0.452055	-1.81372	1.65511e-05	0.00134392
PTP4A1P3	GvsN-dn	100861469	pseudogene	0.871777	0.24417	-1.83607	2.75232e-05	0.00173833
RP1-206D15.5	GvsN-dn		pseudogene	1.13645	0.312858	-1.86096	6.62407e-05	0.00278699
RP3-323K23.3	GvsN-dn		pseudogene	2.07176	0.536572	-1.94902	7.16882e-07	0.000265177
RP1-131F15.2	GvsN-dn		pseudogene	21.6536	5.57073	-1.95867	1.71492e-10	5.70917e-07
CTD-2116N17.1	GvsN-dn		protein_coding	1.41199	0.362728	-1.96076	2.24064e-07	0.000145293
RAD17P1	GvsN-dn	9207	pseudogene	2.08084	0.52192	-1.99527	0.000403526	0.00833696
PMCHL2	GvsN-dn	5370	pseudogene	1.73504	0.434253	-1.99836	0.000268479	0.00651221
COLCA1	GvsN-dn	399948	protein_coding	19.3338	4.78626	-2.01415	0.00035708	0.00769414
RPS16P5	GvsN-dn	647190	pseudogene	6.04894	1.49188	-2.01955	6.98009e-07	0.000265177
RP3-340B19.5	GvsN-dn		pseudogene	2.86186	0.701186	-2.02909	7.13903e-06	0.000884394
IFNE	GvsN-dn	338376	protein_coding	1.53687	0.345233	-2.15435	0.000185464	0.00522142
RP1-145M24.1	GvsN-dn		pseudogene	1.21433	0.245768	-2.30479	0.000112191	0.00376095
