# Supplementary material for: The genetic landscape of benign thyroid nodules revealed by whole exome and transcriptome sequencing
Source: Nat Commun. 2017 Jun 5;8:15533. doi: 10.1038/ncomms15533 (PMC5465355; doi:10.1038/ncomms15533)
Supplement: Supplementary Data 9 — List of PTC-Benign differential genes. Genes differently expressed (fold change >1.5, FDR [file ncomms15533-s9.xlsx]

## Sheet: PTC-Benign differantial genes
Supplementary Data 9: List of PTC-Benign differential genes
Symbol	type	Gene_id	Gene_type	Mean_CPM_benign	Mean_CPM_tumor	log2Foldchange	pvalue	FDR	gene expression classifier for benign nodules*
DCSTAMP	TvsG-up	81501	protein_coding	1.07513	148.136	7.10627	1.47061e-20	2.7143e-17	No
ZCCHC12	TvsG-up	170261	protein_coding	2.93716	198.16	6.0761	1.99745e-11	3.60352e-09	No
SFTPB	TvsG-up	6439	protein_coding	7.05507	413.345	5.87254	6.24871e-12	1.25364e-09	No
GABRB2	TvsG-up	2561	protein_coding	3.94839	173.97	5.46143	1.03557e-10	1.54331e-08	Yes
OR5AN2P	TvsG-up	81224	pseudogene	0.173429	6.23443	5.16784	1.23601e-20	2.47141e-17	No
TACSTD2	TvsG-up	4070	protein_coding	3.92762	139.645	5.15196	6.51295e-13	1.75586e-10	No
CHI3L1	TvsG-up	1116	protein_coding	5.47817	159.296	4.86187	6.97144e-17	5.57576e-14	No
CITED1	TvsG-up	4435	protein_coding	1.89269	53.082	4.80971	7.08556e-10	8.50054e-08	No
COL11A1	TvsG-up	1301	protein_coding	2.63596	64.1601	4.60528	5.65934e-08	3.52702e-06	No
B3GNT3	TvsG-up	10331	protein_coding	0.807766	19.359	4.58292	2.04333e-10	2.81e-08	No
TRPC5	TvsG-up	7224	protein_coding	2.03871	44.223	4.43907	8.11181e-08	4.73564e-06	No
RXRG	TvsG-up	6258	protein_coding	1.56883	33.9451	4.43544	1.74621e-10	2.45021e-08	Yes
ARHGAP36	TvsG-up	158763	protein_coding	4.53309	91.9466	4.34223	2.65948e-05	0.000572816	No
SLC25A47P1	TvsG-up		pseudogene	0.168242	3.19583	4.24758	5.90533e-08	3.62987e-06	No
LAMP5	TvsG-up	24141	protein_coding	1.22823	22.7598	4.21184	3.5781e-10	4.71719e-08	No
SYTL5	TvsG-up	94122	protein_coding	2.04461	36.6905	4.16551	1.49728e-06	5.55267e-05	No
CH25H	TvsG-up	9023	protein_coding	0.679837	11.9774	4.13898	3.92538e-08	2.60181e-06	No
OR5BB1P	TvsG-up	81209	pseudogene	0.252177	4.40628	4.12705	7.30571e-12	1.41365e-09	No
C2CD4A	TvsG-up	145741	protein_coding	0.498604	8.69871	4.12483	1.23292e-13	4.26847e-11	No
LAMB3	TvsG-up	3914	protein_coding	3.72877	64.2988	4.10802	1.59984e-10	2.25803e-08	No
SLC22A31	TvsG-up	146429	protein_coding	0.551422	9.35804	4.08498	2.74608e-09	2.72271e-07	No
OR5BR1P	TvsG-up	81201	pseudogene	0.47114	7.94764	4.0763	1.46928e-13	4.86837e-11	No
CCL18	TvsG-up	6362	protein_coding	2.11207	35.1048	4.05494	0.000127289	0.00201996	No
SFRP2	TvsG-up	6423	protein_coding	18.1588	298.31	4.03807	2.6266e-09	2.64801e-07	No
KLK7	TvsG-up	5650	protein_coding	0.731815	11.8575	4.01818	2.19128e-15	1.11867e-12	No
IGFL2	TvsG-up	147920	protein_coding	0.999899	15.5258	3.95674	6.26459e-18	6.53533e-15	No
BIRC7	TvsG-up	79444	protein_coding	0.494933	7.62892	3.94617	4.90528e-10	6.24763e-08	No
CCL17	TvsG-up	6361	protein_coding	0.517232	7.69697	3.89541	7.15053e-08	4.24678e-06	No
RP11-541H12.1	TvsG-up		pseudogene	0.199363	2.96569	3.8949	1.75861e-06	6.28855e-05	No
RP11-1036E20.7	TvsG-up		pseudogene	0.534655	7.88883	3.88313	8.79595e-17	6.59531e-14	No
CAMK2N1	TvsG-up	55450	protein_coding	2.3617	34.7614	3.87959	2.18418e-10	2.95988e-08	No
CLDN10	TvsG-up	9071	protein_coding	0.496228	7.20085	3.85909	9.86704e-08	5.61018e-06	No
ADCY8	TvsG-up	114	protein_coding	1.89625	27.2971	3.84753	6.95636e-12	1.357e-09	No
OR5AN1	TvsG-up	390195	protein_coding	0.233851	3.32449	3.82947	3.06717e-11	5.18265e-09	No
CXCL14	TvsG-up	9547	protein_coding	6.64692	92.1132	3.79265	2.04947e-10	2.81e-08	No
AHNAK2	TvsG-up	113146	protein_coding	17.5238	240.528	3.77882	5.65121e-16	3.3072e-13	No
MMP13	TvsG-up	4322	protein_coding	0.613473	8.41907	3.77859	5.98587e-08	3.66391e-06	No
LIPH	TvsG-up	200879	protein_coding	3.74624	50.8585	3.76297	3.28409e-09	3.17736e-07	Yes
LRRK2	TvsG-up	120892	protein_coding	31.9789	432.138	3.7563	5.63796e-10	6.99187e-08	No
CYP1B1	TvsG-up	1545	protein_coding	10.697	142.252	3.73318	5.93912e-19	7.50017e-16	No
PRR15	TvsG-up	222171	protein_coding	1.21892	16.1456	3.72746	2.52597e-06	8.52435e-05	No
ST6GALNAC5	TvsG-up	81849	protein_coding	1.27341	16.6314	3.70714	5.01802e-08	3.20219e-06	No
EGFEM1P	TvsG-up	93556	pseudogene	1.38535	17.8705	3.68926	7.32412e-17	5.66887e-14	No
MMP7	TvsG-up	4316	protein_coding	0.827033	10.5719	3.67615	2.14965e-11	3.79256e-09	No
TMPRSS4	TvsG-up	56649	protein_coding	2.81819	35.5938	3.65878	4.19428e-07	1.95793e-05	No
KCNJ2	TvsG-up	3759	protein_coding	3.77527	47.0308	3.63896	1.1018e-16	7.7755e-14	No
HMGA2	TvsG-up	8091	protein_coding	6.29978	78.2798	3.63527	1.68072e-07	8.82435e-06	No
PDLIM4	TvsG-up	8572	protein_coding	3.75437	46.5246	3.63135	2.93847e-15	1.41011e-12	No
GDF15	TvsG-up	9518	protein_coding	1.90311	22.836	3.58489	1.15696e-06	4.55829e-05	No
QPCT	TvsG-up	25797	protein_coding	2.88164	34.4294	3.57868	1.0328e-07	5.78527e-06	No
PROS1	TvsG-up	5627	protein_coding	30.6587	364.678	3.57225	9.4929e-09	7.74737e-07	Yes
KCNQ3	TvsG-up	3786	protein_coding	4.52351	52.6045	3.53967	1.87345e-08	1.38739e-06	No
SFN	TvsG-up	2810	protein_coding	0.360074	4.11728	3.51533	8.47877e-11	1.32104e-08	No
KRT19	TvsG-up	3880	protein_coding	8.50177	96.3333	3.5022	2.4049e-15	1.17762e-12	No
ALOX5	TvsG-up	240	protein_coding	4.93128	55.1438	3.48316	1.4231e-16	9.75597e-14	No
HLA-DQB2	TvsG-up	3120	protein_coding	1.97292	22.0505	3.48241	1.33844e-11	2.48949e-09	No
SFRP4	TvsG-up	6424	protein_coding	14.8011	164.936	3.47814	3.40235e-09	3.25243e-07	No
PVRL4	TvsG-up	81607	protein_coding	1.37143	15.2132	3.47157	3.41801e-16	2.10286e-13	No
SYT12	TvsG-up	91683	protein_coding	2.81241	31.0038	3.46257	1.95126e-13	6.16032e-11	No
AC090673.2	TvsG-up		protein_coding	0.193836	2.11069	3.44481	1.02835e-09	1.15842e-07	No
RP1-161N10.1	TvsG-up		pseudogene	0.351237	3.81778	3.44222	3.11767e-11	5.23115e-09	No
FRMD5	TvsG-up	84978	protein_coding	2.04964	22.1777	3.43567	1.08961e-17	1.04576e-14	No
COL1A1	TvsG-up	1277	protein_coding	64.9385	672.55	3.3725	8.24269e-09	6.84343e-07	No
ALDH1A3	TvsG-up	220	protein_coding	2.58392	26.6425	3.36609	8.27762e-07	3.47731e-05	No
NTAN1P3	TvsG-up	100420356	pseudogene	0.217558	2.2403	3.36422	2.23546e-08	1.60591e-06	No
GAPDHP55	TvsG-up	100421324	pseudogene	0.242236	2.49052	3.36196	1.13879e-09	1.26448e-07	No
TMPRSS6	TvsG-up	164656	protein_coding	1.77616	18.1525	3.35333	7.53731e-06	0.000213771	No
CYSLTR2	TvsG-up	57105	protein_coding	2.2325	22.7149	3.34691	5.80003e-06	0.000169762	No
PLAG1	TvsG-up	5324	protein_coding	5.16632	52.5174	3.34559	5.14949e-16	3.08892e-13	No
NMU	TvsG-up	10874	protein_coding	0.390286	3.88585	3.31563	4.81659e-12	1.00495e-09	No
CDH3	TvsG-up	1001	protein_coding	4.56667	44.3762	3.28057	3.10978e-07	1.49832e-05	No
PLXNC1	TvsG-up	10154	protein_coding	26.3692	253.95	3.26762	1.54377e-12	3.75989e-10	No
S100B	TvsG-up	6285	protein_coding	1.12993	10.6333	3.23428	1.46822e-16	9.78571e-14	Yes
DSC3	TvsG-up	1825	protein_coding	1.40064	13.1606	3.23207	9.12719e-14	3.22056e-11	No
COMP	TvsG-up	1311	protein_coding	3.80548	35.5216	3.22255	1.97751e-05	0.000454487	No
LRRC52	TvsG-up	440699	protein_coding	0.403042	3.74893	3.21748	3.55458e-05	0.000728961	No
DUSP5	TvsG-up	1847	protein_coding	8.50545	78.7785	3.21134	5.43936e-17	4.66114e-14	No
RP11-1036E20.10	TvsG-up		pseudogene	0.30969	2.85422	3.2042	1.51438e-09	1.63676e-07	No
KCNN4	TvsG-up	3783	protein_coding	1.92951	17.5249	3.1831	2.51905e-13	7.749e-11	No
CPA3	TvsG-up	1359	protein_coding	1.42966	12.9576	3.18005	1.9458e-05	0.000449521	No
PLAU	TvsG-up	5328	protein_coding	8.23968	74.5502	3.17755	4.58762e-12	9.65573e-10	No
KLK10	TvsG-up	5655	protein_coding	1.1959	10.8141	3.17675	1.39336e-11	2.57171e-09	No
TENM1	TvsG-up	10178	protein_coding	12.8451	115.983	3.17463	7.23089e-07	3.12047e-05	No
CLDN1	TvsG-up	9076	protein_coding	28.6458	251.838	3.1361	1.17689e-05	0.000302987	Yes
CTHRC1	TvsG-up	115908	protein_coding	3.29266	28.9381	3.13564	3.27318e-13	9.57765e-11	No
CST6	TvsG-up	1474	protein_coding	5.16885	45.3317	3.1326	6.0975e-05	0.00112282	No
CHIT1	TvsG-up	1118	protein_coding	4.03102	35.122	3.12316	2.43878e-07	1.21655e-05	No
LRP4	TvsG-up	4038	protein_coding	14.6131	127.024	3.11977	1.38546e-05	0.000344559	No
RP1-145M24.1	TvsG-up		pseudogene	0.245768	2.12524	3.11226	1.55672e-09	1.67497e-07	No
ZCCHC16	TvsG-up	340595	protein_coding	0.63018	5.43571	3.10863	3.97962e-08	2.6305e-06	No
CCL13	TvsG-up	6357	protein_coding	0.859533	7.38122	3.10223	1.81802e-05	0.000426564	No
STRA6	TvsG-up	64220	protein_coding	2.58416	21.7936	3.07614	1.83058e-10	2.55366e-08	No
TPSAB1	TvsG-up	7177	protein_coding	0.436554	3.66602	3.06998	0.000161001	0.0024114	No
IL1RL1	TvsG-up	9173	protein_coding	4.77142	39.8772	3.06307	1.13083e-05	0.000294604	No
CD1A	TvsG-up	909	protein_coding	0.856906	7.1332	3.05734	5.51886e-13	1.52206e-10	No
CRLF2	TvsG-up	64109	protein_coding	0.573934	4.72596	3.04165	3.30348e-09	3.18328e-07	No
IGFBP6	TvsG-up	3489	protein_coding	9.51266	77.3737	3.02392	7.72287e-16	4.30936e-13	No
SLC6A20	TvsG-up	54716	protein_coding	1.90053	15.3527	3.01402	2.32688e-14	9.00503e-12	No
PDZK1IP1	TvsG-up	10158	protein_coding	1.20118	9.57397	2.99466	4.24777e-13	1.18513e-10	No
ICAM5	TvsG-up	7087	protein_coding	1.35242	10.6802	2.98132	3.54625e-10	4.70103e-08	No
NGEF	TvsG-up	25791	protein_coding	2.92227	23.0482	2.97949	2.2047e-05	0.000492184	No
CST1	TvsG-up	1469	protein_coding	0.376509	2.96481	2.97718	2.96802e-05	0.000631336	No
FAP	TvsG-up	2191	protein_coding	6.06569	45.9118	2.92012	2.48585e-12	5.62694e-10	No
SLC27A6	TvsG-up	28965	protein_coding	13.3015	100.441	2.91668	0.000147832	0.00226796	No
RIMS2	TvsG-up	9699	protein_coding	3.54961	26.5633	2.9037	9.36306e-10	1.06473e-07	Yes
TNFRSF12A	TvsG-up	51330	protein_coding	6.12649	45.3131	2.88679	1.67931e-06	6.07742e-05	No
VCAN	TvsG-up	1462	protein_coding	69.365	505.655	2.86587	1.54069e-05	0.000374164	No
SERPINA1	TvsG-up	5265	protein_coding	71.2567	508.863	2.83618	5.7252e-08	3.55882e-06	Yes
ALOX15B	TvsG-up	247	protein_coding	2.10409	14.9058	2.8246	9.43635e-11	1.43301e-08	No
CD207	TvsG-up	50489	protein_coding	1.0161	7.16047	2.81701	6.32309e-10	7.70133e-08	No
SYT1	TvsG-up	6857	protein_coding	2.23706	15.6421	2.80576	4.8643e-14	1.76839e-11	No
TUBB3	TvsG-up	10381	protein_coding	1.5917	11.1093	2.80312	1.55947e-12	3.75989e-10	No
METTL7B	TvsG-up	196410	protein_coding	2.06399	14.2284	2.78527	0.000225782	0.00315149	No
TMPRSS11E	TvsG-up	28983	protein_coding	0.488001	3.30488	2.75964	2.73969e-06	9.09214e-05	No
RP11-366L20.2	TvsG-up		protein_coding	9.2352	61.884	2.74435	0.000110262	0.00179853	No
TIMP1	TvsG-up	7076	protein_coding	26.3931	176.316	2.73993	2.75943e-07	1.35122e-05	Yes
GALE	TvsG-up	2582	protein_coding	3.85547	25.6346	2.73311	9.15738e-12	1.74383e-09	No
MGAT3	TvsG-up	4248	protein_coding	3.30036	21.8857	2.72929	4.66859e-08	3.01936e-06	No
FAM20A	TvsG-up	54757	protein_coding	8.81812	58.2754	2.72434	3.68325e-14	1.35963e-11	No
HPCAL4	TvsG-up	51440	protein_coding	2.12172	14.0091	2.72306	0.000251869	0.00344154	No
COL3A1	TvsG-up	1281	protein_coding	344.841	2272.71	2.72041	6.77547e-13	1.80634e-10	No
FAM111B	TvsG-up	374393	protein_coding	2.81675	18.4775	2.71367	2.15968e-05	0.000486568	No
OLR1	TvsG-up	4973	protein_coding	2.57099	16.8151	2.70936	5.27963e-12	1.08273e-09	No
C2CD4B	TvsG-up	388125	protein_coding	0.510378	3.33682	2.70883	1.44365e-06	5.40388e-05	No
BNC1	TvsG-up	646	protein_coding	1.32056	8.58868	2.70129	2.73699e-12	6.1375e-10	No
CLDN2	TvsG-up	9075	protein_coding	1.23575	8.0276	2.69958	1.56526e-07	8.27245e-06	No
HLA-DOA	TvsG-up	3111	protein_coding	7.67525	49.7556	2.69657	3.13362e-15	1.47428e-12	No
HLA-G	TvsG-up	3135	protein_coding	1.14255	7.38073	2.6915	9.53816e-07	3.87896e-05	No
CD109	TvsG-up	135228	protein_coding	13.0722	84.4216	2.69111	7.86574e-05	0.00137961	No
NOD1	TvsG-up	10392	protein_coding	15.598	100.023	2.68089	4.41238e-08	2.87692e-06	No
RAB27B	TvsG-up	5874	protein_coding	1.87348	12.0069	2.68007	4.78672e-07	2.17524e-05	No
AC007362.1	TvsG-up		pseudogene	4.27403	27.3614	2.67847	1.10183e-10	1.63193e-08	No
HLA-DQB1	TvsG-up	3119	protein_coding	20.1474	128.781	2.67626	1.48856e-14	6.15804e-12	No
SDC4	TvsG-up	6385	protein_coding	59.231	377.047	2.67032	2.14962e-05	0.000485669	No
TNC	TvsG-up	3371	protein_coding	25.3725	160.938	2.66517	1.48081e-05	0.000362187	No
CCL20	TvsG-up	6364	protein_coding	0.281343	1.78334	2.66418	2.92727e-06	9.54307e-05	No
TIAM1	TvsG-up	7074	protein_coding	16.2065	101.962	2.65339	0.000109052	0.00178258	No
VTCN1	TvsG-up	79679	protein_coding	0.92125	5.77053	2.64704	4.75889e-06	0.000143855	Yes
MYO1G	TvsG-up	64005	protein_coding	5.31634	33.1846	2.64201	4.03449e-09	3.73759e-07	No
LONRF2	TvsG-up	164832	protein_coding	39.1808	244.108	2.6393	0.000533248	0.00612189	No
NAT8L	TvsG-up	339983	protein_coding	1.73408	10.7452	2.63145	1.66107e-09	1.77928e-07	No
TMC6	TvsG-up	11322	protein_coding	8.2717	51.0927	2.62686	2.1045e-11	3.74039e-09	No
TM4SF4	TvsG-up	7104	protein_coding	1.19609	7.36052	2.62149	2.55241e-13	7.75222e-11	No
COL10A1	TvsG-up	1300	protein_coding	8.58795	52.7776	2.61954	2.37609e-09	2.42603e-07	No
SHROOM4	TvsG-up	57477	protein_coding	25.8886	157.618	2.60604	9.75575e-08	5.56008e-06	No
HLA-DQA2	TvsG-up	3118	protein_coding	4.34571	26.393	2.60249	0.000728162	0.00782774	No
ITGA2	TvsG-up	3673	protein_coding	23.4929	142.601	2.60169	9.56746e-09	7.77708e-07	No
ICAM1	TvsG-up	3383	protein_coding	8.50778	51.5171	2.5982	6.12264e-12	1.24497e-09	No
ARHGEF38	TvsG-up	54848	protein_coding	5.40284	32.6729	2.59631	1.27675e-11	2.3933e-09	No
PMAIP1	TvsG-up	5366	protein_coding	1.48238	8.95895	2.59541	8.72059e-20	1.30776e-16	No
CTSH	TvsG-up	1512	protein_coding	29.0117	174.148	2.5856	3.90738e-09	3.648e-07	No
IFNE	TvsG-up	338376	protein_coding	0.345233	2.05605	2.57424	9.80204e-07	3.96611e-05	No
BHLHE40	TvsG-up	8553	protein_coding	19.2172	114.392	2.57352	3.32623e-11	5.54232e-09	No
TMEM163	TvsG-up	81615	protein_coding	2.41332	14.3123	2.56816	9.47018e-08	5.43606e-06	No
RP11-420B22.2	TvsG-up		pseudogene	0.257186	1.51593	2.55932	3.08419e-06	9.9599e-05	No
RP11-30B1.1	TvsG-up		pseudogene	0.339142	1.99577	2.55698	7.89387e-07	3.34048e-05	No
RUNX2	TvsG-up	860	protein_coding	6.11374	35.8274	2.55094	2.59007e-14	9.86448e-12	No
DUSP4	TvsG-up	1846	protein_coding	5.64972	33.0952	2.55037	8.55251e-10	1.00593e-07	No
COL6A3	TvsG-up	1293	protein_coding	161.495	937.774	2.53775	2.65545e-13	7.96436e-11	No
MACC1	TvsG-up	346389	protein_coding	10.8546	63.0135	2.53735	3.27566e-05	0.000681666	No
CHGB	TvsG-up	1114	protein_coding	1.74563	10.021	2.52121	1.31037e-07	7.06541e-06	No
DCHS2	TvsG-up	54798	protein_coding	4.38304	25.1236	2.51904	1.7552e-07	9.17523e-06	No
TNFAIP6	TvsG-up	7130	protein_coding	0.658246	3.76249	2.51499	0.000909764	0.00930472	No
G0S2	TvsG-up	50486	protein_coding	1.60158	9.07637	2.50262	4.43722e-12	9.42182e-10	Yes
MMP11	TvsG-up	4320	protein_coding	1.76995	10.0274	2.50217	7.44312e-06	0.000211349	No
MUC1	TvsG-up	4582	protein_coding	3.23564	18.2834	2.49841	4.23719e-07	1.97029e-05	No
TREM2	TvsG-up	54209	protein_coding	1.35062	7.591	2.49067	1.31688e-07	7.08459e-06	No
PLCD3	TvsG-up	113026	protein_coding	6.3034	35.3276	2.48659	2.12013e-08	1.53687e-06	No
EPPK1	TvsG-up	83481	protein_coding	9.17715	51.2687	2.48196	6.01267e-08	3.67094e-06	No
WNT10A	TvsG-up	80326	protein_coding	0.85348	4.76044	2.47967	1.11318e-09	1.24231e-07	No
CCL22	TvsG-up	6367	protein_coding	1.14736	6.39947	2.47963	3.16731e-08	2.17133e-06	No
ABCC3	TvsG-up	8714	protein_coding	10.6959	59.2585	2.46997	5.54823e-08	3.47583e-06	No
CD22	TvsG-up	933	protein_coding	4.67247	25.8184	2.46614	1.46076e-14	6.14903e-12	No
SNX22	TvsG-up	79856	protein_coding	14.27	78.3885	2.45766	3.11524e-12	6.85753e-10	No
CDH11	TvsG-up	1009	protein_coding	21.8833	120.135	2.45676	1.56701e-12	3.75989e-10	No
IL1RAP	TvsG-up	3556	protein_coding	10.2345	56.1667	2.45628	1.0428e-08	8.28512e-07	No
COL1A2	TvsG-up	1278	protein_coding	266.58	1460.07	2.4534	3.90313e-12	8.36176e-10	No
PDE5A	TvsG-up	8654	protein_coding	96.3416	527.18	2.45207	3.39416e-07	1.61907e-05	No
NFE2L3	TvsG-up	9603	protein_coding	12.1078	65.9886	2.44628	5.8191e-11	9.3707e-09	No
THBS2	TvsG-up	7058	protein_coding	37.0793	201.149	2.43958	1.54682e-05	0.000375271	No
LGALS3	TvsG-up	3958	protein_coding	27.0469	146.073	2.43315	1.64416e-08	1.24056e-06	No
TMEM100	TvsG-up	55273	protein_coding	2.5143	13.562	2.43134	4.52195e-10	5.83331e-08	No
ASPN	TvsG-up	54829	protein_coding	19.9319	107.493	2.43109	8.52349e-09	7.05216e-07	Yes
PDZRN4	TvsG-up	29951	protein_coding	2.67923	14.3571	2.42187	9.57432e-06	0.000258368	No
CDKN2B	TvsG-up	1030	protein_coding	2.64337	14.1367	2.41899	7.49453e-10	8.94646e-08	No
GLRB	TvsG-up	2743	protein_coding	1.43179	7.62511	2.41294	1.53062e-10	2.17312e-08	No
GALNTL6	TvsG-up	442117	protein_coding	2.69462	14.2744	2.40527	5.3358e-08	3.36914e-06	No
CBLN4	TvsG-up	140689	protein_coding	1.0728	5.67929	2.40433	4.78792e-06	0.000144142	No
SPTBN2	TvsG-up	6712	protein_coding	4.87388	25.6265	2.39449	7.1035e-09	5.9804e-07	No
CD52	TvsG-up	1043	protein_coding	4.25443	22.1872	2.38269	7.29855e-07	3.13312e-05	Yes
DTX4	TvsG-up	23220	protein_coding	55.0764	285.12	2.37206	3.7816e-05	0.000761844	No
RUNX1	TvsG-up	861	protein_coding	15.9336	82.3675	2.37	1.6139e-12	3.83405e-10	No
TM4SF1	TvsG-up	4071	protein_coding	35.778	184.509	2.36655	1.03438e-07	5.78527e-06	No
THBS1	TvsG-up	7057	protein_coding	64.5965	330.922	2.35696	0.000203672	0.00288483	No
PCDH11Y	TvsG-up	83259	protein_coding	0.473118	2.42313	2.3566	0.000263093	0.00355551	No
COL5A1	TvsG-up	1289	protein_coding	24.2048	122.985	2.34512	1.72511e-06	6.20574e-05	No
JAK3	TvsG-up	3718	protein_coding	6.38518	32.4293	2.3445	6.5611e-12	1.29038e-09	No
ADAM12	TvsG-up	8038	protein_coding	6.32874	32.0815	2.34175	3.29435e-06	0.000105393	No
PCDHAC2	TvsG-up	56134	protein_coding	2.29558	11.5789	2.33457	6.54389e-09	5.63709e-07	No
INHBA	TvsG-up	3624	protein_coding	8.52615	42.7794	2.32695	1.10819e-09	1.24231e-07	No
MDK	TvsG-up	4192	protein_coding	6.03912	30.1917	2.32174	0.000134545	0.00210174	Yes
C3orf80	TvsG-up	401097	protein_coding	0.330156	1.64945	2.32077	2.70988e-07	1.33239e-05	No
PHLDA2	TvsG-up	7262	protein_coding	0.339548	1.69492	2.31953	1.73136e-06	6.2189e-05	No
AMIGO2	TvsG-up	347902	protein_coding	5.4434	27.1577	2.31878	4.08084e-08	2.68262e-06	No
RARRES1	TvsG-up	5918	protein_coding	2.35841	11.7562	2.31754	1.5654e-08	1.18861e-06	No
LEMD1	TvsG-up	93273	protein_coding	0.845486	4.2077	2.31518	4.41084e-07	2.03136e-05	No
CDH6	TvsG-up	1004	protein_coding	16.2179	80.7033	2.31504	9.40537e-07	3.84611e-05	No
EMILIN3	TvsG-up	90187	protein_coding	0.945603	4.68185	2.30777	1.53204e-06	5.64665e-05	No
GALNT5	TvsG-up	11227	protein_coding	2.54833	12.5475	2.29978	8.78537e-07	3.65331e-05	No
SLPI	TvsG-up	6590	protein_coding	4.30604	21.1507	2.29627	1.96159e-07	1.01218e-05	No
CD55	TvsG-up	1604	protein_coding	37.6111	182.555	2.2791	7.56454e-07	3.2296e-05	No
LPAR5	TvsG-up	57121	protein_coding	3.16553	15.3305	2.27589	3.22839e-07	1.54924e-05	No
COL8A2	TvsG-up	1296	protein_coding	11.4678	54.8783	2.25864	4.15349e-06	0.000128592	No
GGT6	TvsG-up	124975	protein_coding	0.688668	3.29446	2.25816	7.04902e-10	8.49921e-08	No
HLA-DRA	TvsG-up	3122	protein_coding	169.54	810.569	2.25731	5.85808e-08	3.62265e-06	No
CD69	TvsG-up	969	protein_coding	7.00281	33.4006	2.25387	1.44894e-06	5.41525e-05	No
TNFSF18	TvsG-up	8995	protein_coding	0.705349	3.35357	2.24929	1.25555e-06	4.85897e-05	No
AC079210.1	TvsG-up		protein_coding	1.71347	8.14073	2.24824	4.60156e-08	2.98405e-06	No
MMP9	TvsG-up	4318	protein_coding	3.47177	16.4854	2.24744	0.000649167	0.00715376	No
PHYHIP	TvsG-up	9796	protein_coding	2.44907	11.6202	2.24634	9.8513e-09	7.95865e-07	No
SDK1	TvsG-up	221935	protein_coding	6.27366	29.6027	2.23835	5.91514e-08	3.62987e-06	No
CCR7	TvsG-up	1236	protein_coding	2.0711	9.74564	2.23436	4.22483e-06	0.000130468	No
KRT80	TvsG-up	144501	protein_coding	1.58669	7.43571	2.22845	2.30413e-09	2.36262e-07	No
STAC	TvsG-up	6769	protein_coding	2.25511	10.522	2.22214	7.29939e-07	3.13312e-05	No
SLC1A5	TvsG-up	6510	protein_coding	4.89008	22.761	2.21863	1.89918e-09	1.98991e-07	No
APOL4	TvsG-up	80832	protein_coding	2.95719	13.7539	2.21754	1.89202e-07	9.78386e-06	No
LCN2	TvsG-up	3934	protein_coding	0.980688	4.52034	2.20457	2.19337e-07	1.11029e-05	No
ADORA1	TvsG-up	134	protein_coding	2.62638	12.1028	2.2042	6.55476e-09	5.63709e-07	No
HLA-DPA1	TvsG-up	3113	protein_coding	78.9498	363.1	2.20136	2.50344e-08	1.77714e-06	No
COL12A1	TvsG-up	1303	protein_coding	54.9755	252.225	2.19785	1.83203e-05	0.000428856	No
MRC2	TvsG-up	9902	protein_coding	23.23	106.163	2.19223	4.07399e-09	3.74526e-07	No
CSTA	TvsG-up	1475	protein_coding	0.957751	4.37361	2.1911	5.58313e-07	2.49463e-05	No
GCNT4	TvsG-up	51301	protein_coding	1.97596	9.00323	2.18789	2.71634e-07	1.33284e-05	No
NOX4	TvsG-up	50507	protein_coding	4.6866	21.3217	2.18571	1.65244e-06	6.00869e-05	No
TMC8	TvsG-up	147138	protein_coding	4.85447	22.0694	2.18466	4.03889e-10	5.26681e-08	No
ITGB8	TvsG-up	3696	protein_coding	24.4498	110.822	2.18034	1.28993e-06	4.96004e-05	No
BIRC3	TvsG-up	330	protein_coding	20.7534	93.9834	2.17906	1.54552e-08	1.17724e-06	No
NRCAM	TvsG-up	4897	protein_coding	17.8464	80.5656	2.17453	0.000149136	0.00227921	Yes
ELF3	TvsG-up	1999	protein_coding	5.10212	22.9108	2.16686	4.68901e-09	4.22962e-07	No
ULBP2	TvsG-up	80328	protein_coding	0.889355	3.98506	2.16377	0.00011677	0.00188165	No
SPOCK2	TvsG-up	9806	protein_coding	22.9381	102.696	2.16256	2.51144e-05	0.000547655	No
MUC21	TvsG-up	394263	protein_coding	0.939213	4.20249	2.16172	1.01071e-05	0.000266787	No
GJB3	TvsG-up	2707	protein_coding	0.873222	3.90665	2.16151	4.85321e-05	0.000931689	No
TIPARP	TvsG-up	25976	protein_coding	38.6845	172.714	2.15855	9.31727e-10	1.06456e-07	No
CD1E	TvsG-up	913	protein_coding	2.16634	9.67142	2.15847	9.09302e-10	1.05337e-07	No
P2RY10	TvsG-up	27334	protein_coding	1.4815	6.60846	2.15725	4.25438e-05	0.000840162	Yes
SCD	TvsG-up	6319	protein_coding	5.35093	23.8252	2.15462	0.000579131	0.00653914	No
FAIM3	TvsG-up	9214	protein_coding	2.37658	10.5304	2.1476	0.000340758	0.0043467	No
LDLR	TvsG-up	3949	protein_coding	6.63337	29.3163	2.14389	9.24272e-10	1.0611e-07	No
PTGS2	TvsG-up	5743	protein_coding	6.31866	27.8773	2.1414	2.19579e-10	2.95988e-08	No
OR5A2	TvsG-up	219981	protein_coding	0.297105	1.30801	2.13832	0.000204852	0.00289891	No
CDC42EP3	TvsG-up	10602	protein_coding	14.9362	65.6855	2.13676	6.69138e-10	8.10873e-08	No
COL5A2	TvsG-up	1290	protein_coding	51.5437	226.339	2.13462	3.32432e-07	1.58892e-05	No
DPYSL3	TvsG-up	1809	protein_coding	55.2161	242.233	2.13323	1.35207e-06	5.15762e-05	No
NRP2	TvsG-up	8828	protein_coding	33.4301	146.596	2.13262	3.09832e-08	2.13841e-06	No
LTB	TvsG-up	4050	protein_coding	1.27499	5.58423	2.13087	1.88287e-07	9.75757e-06	No
SIGLEC6	TvsG-up	946	protein_coding	0.917603	4.01551	2.12964	1.22128e-05	0.000311407	No
PTPRE	TvsG-up	5791	protein_coding	21.5948	94.102	2.12354	2.72933e-08	1.9037e-06	Yes
RAP1AP	TvsG-up	5907	pseudogene	0.324623	1.4114	2.12029	0.000190026	0.0027335	No
HLA-DRB1	TvsG-up	3123	protein_coding	56.2472	244.198	2.1182	4.00595e-09	3.72553e-07	No
EPHB3	TvsG-up	2049	protein_coding	2.52716	10.9602	2.11669	1.99358e-07	1.02428e-05	No
TGFB3	TvsG-up	7043	protein_coding	10.3068	44.6493	2.11504	1.73877e-09	1.85423e-07	No
ABTB2	TvsG-up	25841	protein_coding	3.18801	13.7954	2.11346	3.42429e-09	3.26042e-07	No
KLHDC8A	TvsG-up	55220	protein_coding	3.08068	13.3186	2.11212	0.000399912	0.00490817	No
SELL	TvsG-up	6402	protein_coding	5.68128	24.5527	2.1116	6.94695e-06	0.000198908	No
GOLT1A	TvsG-up	127845	protein_coding	0.890214	3.84324	2.1101	8.42174e-07	3.52039e-05	No
LY86	TvsG-up	9450	protein_coding	1.59563	6.88598	2.10953	9.48093e-06	0.000256466	No
DUSP2	TvsG-up	1844	protein_coding	1.89543	8.17882	2.10937	4.54976e-06	0.0001396	No
MATN3	TvsG-up	4148	protein_coding	1.30825	5.62909	2.10527	9.80197e-05	0.0016378	No
UPP1	TvsG-up	7378	protein_coding	8.86646	38.1277	2.10441	1.07329e-05	0.00028114	No
MAMLD1	TvsG-up	10046	protein_coding	2.35015	10.0953	2.10285	6.95208e-07	3.01776e-05	No
CD1C	TvsG-up	911	protein_coding	2.58947	11.0733	2.09636	2.66606e-11	4.60211e-09	No
HLA-DOB	TvsG-up	3112	protein_coding	0.826342	3.52673	2.09352	2.11353e-07	1.07669e-05	No
HLA-DPB1	TvsG-up	3115	protein_coding	44.594	190.257	2.09303	2.24348e-07	1.1327e-05	No
CXCR4	TvsG-up	7852	protein_coding	15.841	67.4097	2.08929	3.45217e-08	2.3465e-06	No
CIITA	TvsG-up	4261	protein_coding	17.3745	73.8565	2.08775	1.51246e-10	2.16872e-08	No
FNDC4	TvsG-up	64838	protein_coding	1.81488	7.66614	2.07863	2.83049e-08	1.96526e-06	No
ST8SIA4	TvsG-up	7903	protein_coding	13.9357	58.7048	2.07469	2.01398e-08	1.47778e-06	No
PKP2	TvsG-up	5318	protein_coding	2.00286	8.41164	2.07032	5.62415e-09	4.94307e-07	No
CTSK	TvsG-up	1513	protein_coding	19.3092	80.9782	2.06824	1.96613e-10	2.7269e-08	No
RASD2	TvsG-up	23551	protein_coding	1.35671	5.68954	2.0682	1.55189e-05	0.000375364	No
PTP4A3	TvsG-up	11156	protein_coding	3.388	14.1642	2.06374	1.21476e-06	4.75482e-05	No
UNC5CL	TvsG-up	222643	protein_coding	1.3237	5.53083	2.06292	6.01445e-07	2.67242e-05	No
IGSF6	TvsG-up	10261	protein_coding	4.36103	18.1937	2.06069	3.50697e-06	0.0001116	No
NAB2	TvsG-up	4665	protein_coding	8.84715	36.89	2.05994	6.28592e-06	0.000181716	No
SPOCK1	TvsG-up	6695	protein_coding	6.61726	27.59	2.05984	2.28058e-09	2.35863e-07	No
IGFBP5	TvsG-up	3488	protein_coding	275.917	1149.41	2.05858	1.31239e-06	5.03025e-05	No
ACBD7	TvsG-up	414149	protein_coding	1.00769	4.19395	2.05726	5.76163e-05	0.00107166	No
RP11-23J18.1	TvsG-up		pseudogene	0.51389	2.13707	2.05611	2.58358e-07	1.27816e-05	No
SNAP25	TvsG-up	6616	protein_coding	1.13337	4.68752	2.04821	1.56234e-07	8.27245e-06	No
S100A10	TvsG-up	6281	protein_coding	11.4731	47.4282	2.0475	9.26161e-07	3.80519e-05	No
MARCO	TvsG-up	8685	protein_coding	1.64423	6.79049	2.04611	8.02039e-05	0.00139957	No
PARP15	TvsG-up	165631	protein_coding	3.59959	14.8634	2.04586	5.33098e-06	0.000158502	No
BCL2A1	TvsG-up	597	protein_coding	1.43901	5.93962	2.04529	3.76043e-05	0.000760004	No
ARSJ	TvsG-up	79642	protein_coding	2.49396	10.2929	2.04514	2.49881e-07	1.24133e-05	No
C8orf4	TvsG-up	56892	protein_coding	15.4352	63.6146	2.04313	8.08295e-07	3.4025e-05	No
FAM43A	TvsG-up	131583	protein_coding	3.59826	14.8134	2.04153	1.15475e-08	9.05461e-07	No
HLA-DQA1	TvsG-up	3117	protein_coding	30.4579	125.36	2.04119	1.60063e-05	0.000384439	No
IER5L	TvsG-up	389792	protein_coding	2.32409	9.54894	2.03868	1.45492e-10	2.10297e-08	No
PNP	TvsG-up	4860	protein_coding	12.2935	50.4223	2.03616	2.20017e-11	3.85334e-09	No
IL17RD	TvsG-up	54756	protein_coding	6.06247	24.8058	2.0327	4.48515e-09	4.09189e-07	No
CD37	TvsG-up	951	protein_coding	4.75164	19.3299	2.02434	1.26607e-05	0.000321122	No
PELI1	TvsG-up	57162	protein_coding	14.579	59.1992	2.02169	4.85167e-06	0.000145514	No
EVA1A	TvsG-up	84141	protein_coding	3.09374	12.5569	2.02105	8.54245e-06	0.000235519	No
DARC	TvsG-up		protein_coding	3.68322	14.9487	2.02098	2.191e-05	0.000490857	No
SPP1	TvsG-up	6696	protein_coding	8.96306	36.3581	2.02021	2.84303e-17	2.52651e-14	No
CD79A	TvsG-up	973	protein_coding	2.48292	10.0693	2.01985	0.000893058	0.00914946	No
SAMSN1	TvsG-up	64092	protein_coding	4.14126	16.7746	2.01813	2.36601e-06	8.06393e-05	No
LCP1	TvsG-up	3936	protein_coding	42.838	173.485	2.01785	1.00235e-07	5.64561e-06	Yes
CLEC5A	TvsG-up	23601	protein_coding	2.53137	10.2039	2.01113	8.50046e-08	4.92657e-06	No
CLDN9	TvsG-up	9080	protein_coding	0.68494	2.75279	2.00685	3.37025e-05	0.000697118	No
GABRG3	TvsG-up	2567	protein_coding	1.29303	5.18391	2.00328	5.78373e-06	0.000169651	No
CD164L2	TvsG-up	388611	protein_coding	0.615441	2.46353	2.00104	1.67285e-06	6.06319e-05	No
UNC5B	TvsG-up	219699	protein_coding	11.4751	45.8831	1.99946	4.80321e-06	0.000144421	No
S100A2	TvsG-up	6273	protein_coding	3.57863	14.2884	1.99736	1.56994e-05	0.000378584	No
CTSC	TvsG-up	1075	protein_coding	60.8573	242.242	1.99295	2.82145e-07	1.3737e-05	No
ADRA2A	TvsG-up	150	protein_coding	2.85462	11.2897	1.98364	2.2479e-07	1.1327e-05	No
PLA2G2A	TvsG-up	5320	protein_coding	1.98108	7.82909	1.98256	4.63871e-10	5.95194e-08	No
AQP5	TvsG-up	362	protein_coding	1.23437	4.86313	1.97811	0.000525113	0.00605924	No
ICOS	TvsG-up	29851	protein_coding	1.81684	7.15173	1.97686	5.11529e-05	0.000970247	No
EPHA10	TvsG-up	284656	protein_coding	2.73163	10.7478	1.97621	1.25045e-06	4.85489e-05	No
ALOX5AP	TvsG-up	241	protein_coding	3.75582	14.7339	1.97194	1.76691e-08	1.31255e-06	No
PAPPA	TvsG-up	5069	protein_coding	6.99606	27.4081	1.96999	2.30169e-09	2.36262e-07	No
CD74	TvsG-up	972	protein_coding	233.406	913.203	1.96809	6.32232e-08	3.84045e-06	No
C1orf226	TvsG-up	400793	protein_coding	1.36649	5.32445	1.96216	1.98476e-07	1.02194e-05	No
AMICA1	TvsG-up	120425	protein_coding	9.36826	36.3787	1.95724	2.06613e-06	7.16399e-05	No
ERBB3	TvsG-up	2065	protein_coding	16.9785	65.9144	1.95688	2.06299e-05	0.000470528	No
SLIT2	TvsG-up	9353	protein_coding	38.7037	150.251	1.95683	1.2525e-10	1.84371e-08	No
TMEM255A	TvsG-up	55026	protein_coding	1.34422	5.21141	1.95491	0.000232155	0.00322255	No
STEAP1	TvsG-up	26872	protein_coding	0.839583	3.25067	1.95299	1.40278e-06	5.30051e-05	No
COL19A1	TvsG-up	1310	protein_coding	2.73959	10.599	1.9519	3.91072e-05	0.000780768	No
MFGE8	TvsG-up	4240	protein_coding	22.9845	88.5407	1.94568	2.43938e-06	8.29043e-05	No
INPP5D	TvsG-up	3635	protein_coding	12.964	49.855	1.94322	3.10147e-08	2.13841e-06	No
TGM2	TvsG-up	7052	protein_coding	20.4674	78.6727	1.94253	1.51849e-10	2.16872e-08	No
CTLA4	TvsG-up	1493	protein_coding	1.66847	6.40579	1.94085	2.0998e-05	0.000477108	No
LSAMP	TvsG-up	4045	protein_coding	4.6509	17.8032	1.93655	9.08602e-10	1.05337e-07	No
LRRC15	TvsG-up	131578	protein_coding	7.50028	28.6165	1.93183	5.29025e-08	3.34989e-06	No
RAMP1	TvsG-up	10267	protein_coding	0.876517	3.34165	1.93071	3.58198e-06	0.000113836	No
NKD2	TvsG-up	85409	protein_coding	0.981673	3.7418	1.93042	9.50361e-08	5.44223e-06	No
SLC20A1	TvsG-up	6574	protein_coding	18.8009	71.655	1.93027	1.90626e-14	7.75233e-12	No
CRABP2	TvsG-up	1382	protein_coding	3.6062	13.7194	1.92766	4.96557e-07	2.248e-05	No
AHR	TvsG-up	196	protein_coding	99.4322	378.027	1.9267	1.07013e-07	5.94368e-06	No
DAPP1	TvsG-up	27071	protein_coding	3.53007	13.4144	1.92601	2.31394e-06	7.90894e-05	No
MEDAG	TvsG-up	84935	protein_coding	5.17446	19.6509	1.92511	9.62798e-10	1.08969e-07	No
TMEM200A	TvsG-up	114801	protein_coding	3.93301	14.9281	1.92433	5.66563e-07	2.52679e-05	No
FXYD5	TvsG-up	53827	protein_coding	5.40377	20.4935	1.92313	5.33597e-09	4.75953e-07	No
HIST3H2A	TvsG-up	92815	protein_coding	0.364917	1.38262	1.92177	5.54921e-05	0.00103859	No
PDZRN3	TvsG-up	23024	protein_coding	3.71365	14.0669	1.92139	2.00616e-07	1.02635e-05	No
IKZF3	TvsG-up	22806	protein_coding	4.64492	17.5792	1.92014	5.00235e-08	3.20071e-06	No
GRB7	TvsG-up	2886	protein_coding	3.67643	13.8365	1.9121	2.1716e-05	0.000488336	No
RAC2	TvsG-up	5880	protein_coding	2.80851	10.5635	1.91122	1.00117e-05	0.000265144	No
PLK3	TvsG-up	1263	protein_coding	7.28103	27.3859	1.91122	9.71552e-13	2.45383e-10	No
CD300LF	TvsG-up	146722	protein_coding	1.36878	5.11658	1.90229	6.16677e-05	0.00113076	No
CDH4	TvsG-up	1002	protein_coding	2.17936	8.12295	1.8981	4.27576e-05	0.00084356	No
GALNT7	TvsG-up	51809	protein_coding	23.4674	87.3236	1.89571	9.96056e-05	0.00165968	No
ITK	TvsG-up	3702	protein_coding	7.08576	26.3354	1.89401	7.22491e-05	0.00129176	No
VPS26BP1	TvsG-up	100421729	pseudogene	0.346874	1.28778	1.89241	0.000404332	0.0049422	No
CYP2S1	TvsG-up	29785	protein_coding	1.4192	5.26283	1.89076	4.28064e-05	0.00084356	No
GGCT	TvsG-up	79017	protein_coding	14.0768	52.1786	1.89014	0.000278315	0.0037121	No
TVP23CP1	TvsG-up	100421599	pseudogene	0.480222	1.77993	1.89005	0.000124249	0.00197695	No
CYTIP	TvsG-up	9595	protein_coding	10.0318	37.181	1.88998	4.26925e-07	1.98136e-05	No
TCF7	TvsG-up	6932	protein_coding	10.3814	38.4648	1.88954	3.65017e-06	0.000115392	No
CADM3	TvsG-up	57863	protein_coding	1.18311	4.38348	1.88949	2.07341e-06	7.17563e-05	No
NABP1	TvsG-up	64859	protein_coding	19.2376	71.2734	1.88944	2.2353e-08	1.60591e-06	No
TAGAP	TvsG-up	117289	protein_coding	7.22098	26.7098	1.8871	5.93477e-05	0.00109791	No
PSD3	TvsG-up	23362	protein_coding	70.4949	260.609	1.8863	8.24241e-05	0.00142793	No
PLEKHN1	TvsG-up	84069	protein_coding	0.816289	3.01619	1.88557	9.68953e-06	0.000260348	No
ANKRD22	TvsG-up	118932	protein_coding	0.854736	3.15774	1.88534	1.34984e-05	0.000337375	No
NELL2	TvsG-up	4753	protein_coding	37.8745	139.846	1.88454	0.000253916	0.00345633	No
PPIAP19	TvsG-up	390006	pseudogene	0.452055	1.66778	1.88336	0.000397941	0.004894	No
MTMR11	TvsG-up	10903	protein_coding	4.36624	16.1084	1.88334	3.69732e-06	0.000116537	No
S100A5	TvsG-up	6276	protein_coding	0.906021	3.34033	1.88237	0.000106411	0.00174758	No
RPL7L1P12	TvsG-up	100420200	pseudogene	0.661189	2.4341	1.88025	0.000110151	0.00179794	No
ANKRD36BP2	TvsG-up	645784	pseudogene	8.05614	29.6475	1.87975	0.000861298	0.00890008	No
FAM84A	TvsG-up	151354	protein_coding	4.1122	15.1212	1.87859	1.51194e-06	5.58975e-05	No
BTK	TvsG-up	695	protein_coding	4.07665	14.9887	1.87842	1.46528e-05	0.000359856	No
SOGA3	TvsG-up	387104	protein_coding	2.59874	9.54744	1.8773	5.62952e-06	0.000165533	No
IRF4	TvsG-up	3662	protein_coding	6.56513	24.1167	1.87714	5.89085e-05	0.00109303	No
HLA-DRB5	TvsG-up	3127	protein_coding	20.9596	76.9188	1.87573	0.000132267	0.0020797	No
CD53	TvsG-up	963	protein_coding	14.7242	54.015	1.87517	3.70098e-06	0.000116537	No
MS4A2	TvsG-up	2206	protein_coding	0.692742	2.53858	1.87363	0.000269421	0.00362359	No
WISP1	TvsG-up	8840	protein_coding	2.27194	8.31856	1.87241	7.6864e-08	4.49823e-06	No
PLAUR	TvsG-up	5329	protein_coding	4.09443	14.9825	1.87155	1.04214e-08	8.28512e-07	No
PRKY	TvsG-up	5616	pseudogene	4.77232	17.4488	1.87036	1.47778e-05	0.000362187	No
ARL4C	TvsG-up	10123	protein_coding	7.205	26.3305	1.86967	4.03543e-07	1.89114e-05	No
IRF8	TvsG-up	3394	protein_coding	7.95294	29.0534	1.86915	1.1888e-05	0.000305186	No
SNX20	TvsG-up	124460	protein_coding	2.46576	9.00224	1.86825	2.38481e-05	0.000525739	No
PTPRC	TvsG-up	5788	protein_coding	52.0877	190.033	1.86723	2.35004e-05	0.000520653	Yes
DUSP6	TvsG-up	1848	protein_coding	82.4643	300.716	1.86656	0.00012896	0.00203972	No
NNMT	TvsG-up	4837	protein_coding	12.2486	44.6556	1.86623	0.000349947	0.00441696	No
RP11-157B13.6	TvsG-up		pseudogene	0.670633	2.44184	1.86437	0.000129377	0.00204362	No
CXCL2	TvsG-up	2920	protein_coding	2.12043	7.71912	1.86408	5.65317e-10	6.99187e-08	No
KRT15	TvsG-up	3866	protein_coding	1.68043	6.11142	1.86267	2.83279e-06	9.34156e-05	No
SRPX2	TvsG-up	27286	protein_coding	3.77935	13.7427	1.86246	2.49459e-05	0.000545627	No
SLC16A12	TvsG-up	387700	protein_coding	5.44785	19.8012	1.86182	9.35605e-06	0.000253947	No
MOXD1	TvsG-up	26002	protein_coding	3.25588	11.8028	1.85801	7.75753e-05	0.00136462	No
FBN3	TvsG-up	84467	protein_coding	7.08483	25.6675	1.85714	4.37018e-07	2.02039e-05	No
RNF144A	TvsG-up	9781	protein_coding	10.346	37.4571	1.85616	6.30773e-07	2.76687e-05	No
CD2	TvsG-up	914	protein_coding	4.84935	17.5538	1.85592	0.000100584	0.00167134	No
FAM65B	TvsG-up	9750	protein_coding	10.687	38.6747	1.85554	0.000374566	0.00466632	No
EMILIN2	TvsG-up	84034	protein_coding	12.1016	43.7695	1.85473	2.93611e-07	1.42609e-05	No
MCOLN2	TvsG-up	255231	protein_coding	2.27247	8.21067	1.85324	1.65245e-06	6.00869e-05	No
SPN	TvsG-up	6693	protein_coding	4.85031	17.4708	1.8488	1.04499e-07	5.83103e-06	No
NHSL2	TvsG-up	340527	protein_coding	10.3549	37.2837	1.84824	1.46266e-05	0.000359823	No
RAB27A	TvsG-up	5873	protein_coding	28.8579	103.466	1.84212	0.000286185	0.00379797	No
CCR4	TvsG-up	1233	protein_coding	1.99315	7.13955	1.84079	0.000105554	0.00173708	No
PLXDC1	TvsG-up	57125	protein_coding	7.2387	25.922	1.84037	1.66546e-05	0.000397493	No
TNFSF11	TvsG-up	8600	protein_coding	0.611025	2.18745	1.83995	8.1998e-05	0.0014226	No
ALDH3B1	TvsG-up	221	protein_coding	3.9312	14.0722	1.8398	1.2775e-06	4.93376e-05	No
OLAH	TvsG-up	55301	protein_coding	0.831458	2.97455	1.83896	0.000299203	0.00392514	No
AC096677.1	TvsG-up		protein_coding	0.383307	1.37063	1.83826	0.000531339	0.00611077	No
NGFR	TvsG-up	4804	protein_coding	5.48969	19.6017	1.83618	7.00606e-08	4.19211e-06	No
PFKFB3	TvsG-up	5209	protein_coding	10.4594	37.2291	1.83163	9.06177e-10	1.05337e-07	No
ARNTL2	TvsG-up	56938	protein_coding	3.07359	10.936	1.8311	1.57591e-05	0.000379642	No
LAD1	TvsG-up	3898	protein_coding	3.6421	12.9582	1.83102	7.99469e-06	0.000224882	No
IKZF1	TvsG-up	10320	protein_coding	12.5023	44.4793	1.83094	3.24319e-05	0.000676671	No
ADAMTS14	TvsG-up	140766	protein_coding	1.79931	6.39817	1.83021	2.0439e-05	0.00046706	No
EPHX4	TvsG-up	253152	protein_coding	0.9995	3.55071	1.82883	2.35881e-05	0.000522115	No
VASN	TvsG-up	114990	protein_coding	7.81933	27.7747	1.82865	2.14677e-05	0.000485669	No
SEL1L3	TvsG-up	23231	protein_coding	45.0668	159.912	1.82714	4.81853e-05	0.000926409	No
TNIK	TvsG-up	23043	protein_coding	15.621	55.3221	1.82436	1.99511e-05	0.000457217	No
MXRA8	TvsG-up	54587	protein_coding	22.9342	80.9007	1.81865	1.418e-05	0.000351482	No
GPR171	TvsG-up	29909	protein_coding	1.39083	4.90324	1.81779	2.04309e-06	7.10383e-05	No
DHRS9	TvsG-up	10170	protein_coding	1.43227	5.04683	1.81708	0.000130785	0.00205774	No
FAT2	TvsG-up	2196	protein_coding	5.59908	19.7257	1.81681	3.86661e-08	2.56996e-06	No
SERPINE2	TvsG-up	5270	protein_coding	15.0497	52.9635	1.81526	1.12019e-06	4.42069e-05	No
PTPN22	TvsG-up	26191	protein_coding	4.53742	15.9515	1.81375	1.10392e-06	4.37085e-05	No
GAPT	TvsG-up	202309	protein_coding	1.95952	6.88708	1.81339	0.000261394	0.00353944	No
ATP5G2P3	TvsG-up	100507097	pseudogene	0.444367	1.56066	1.81233	0.000475311	0.00563469	No
POU2AF1	TvsG-up	5450	protein_coding	3.77347	13.2382	1.81074	0.000590582	0.00663341	No
CAMK4	TvsG-up	814	protein_coding	5.25267	18.4231	1.81039	0.000627942	0.00695928	No
ITGAX	TvsG-up	3687	protein_coding	8.55742	29.9869	1.80908	3.95421e-05	0.000785408	No
PCED1B	TvsG-up	91523	protein_coding	1.91224	6.68748	1.8062	1.7093e-06	6.15808e-05	No
HAVCR2	TvsG-up	84868	protein_coding	4.78502	16.7116	1.80426	8.26156e-06	0.000229696	No
ITGB2	TvsG-up	3689	protein_coding	17.5063	60.9788	1.80043	1.34276e-05	0.000336307	No
LEF1	TvsG-up	51176	protein_coding	5.65966	19.7079	1.79999	1.58847e-05	0.000382103	No
DST	TvsG-up	667	protein_coding	200.704	698.763	1.79974	2.08437e-08	1.51553e-06	No
FAM129A	TvsG-up	116496	protein_coding	27.661	96.2885	1.79951	2.14137e-07	1.08626e-05	No
MSR1	TvsG-up	4481	protein_coding	17.3945	60.5241	1.79888	4.9687e-05	0.000947358	No
TUBA4A	TvsG-up	7277	protein_coding	4.49388	15.6335	1.79861	1.39716e-06	5.2876e-05	No
CDKN1A	TvsG-up	1026	protein_coding	36.0121	125.178	1.79743	0.000766193	0.00811003	No
KCNJ5	TvsG-up	3762	protein_coding	4.1924	14.5429	1.79447	7.24428e-07	3.12063e-05	No
SEMA3C	TvsG-up	10512	protein_coding	20.5219	71.1817	1.79435	2.69095e-05	0.000579072	No
NCKAP1L	TvsG-up	3071	protein_coding	17.249	59.827	1.79428	3.62386e-05	0.000735994	No
IER5	TvsG-up	51278	protein_coding	7.20231	24.9777	1.79411	4.88824e-08	3.13606e-06	No
CLDN11	TvsG-up	5010	protein_coding	2.44684	8.48145	1.79339	4.48488e-05	0.00087734	No
RNF183	TvsG-up	138065	protein_coding	0.843894	2.92128	1.79147	8.96144e-05	0.00151975	No
AJAP1	TvsG-up	55966	protein_coding	3.8358	13.2688	1.79044	5.45717e-06	0.000161454	No
ADTRP	TvsG-up	84830	protein_coding	2.37751	8.2217	1.78998	2.08927e-05	0.000475166	No
PRSS23	TvsG-up	11098	protein_coding	60.3536	208.631	1.78944	0.000227525	0.00317213	No
CLEC2D	TvsG-up	29121	protein_coding	9.27341	32.0511	1.7892	8.16311e-10	9.64855e-08	No
CD84	TvsG-up	8832	protein_coding	15.6522	54.0747	1.78859	5.76151e-05	0.00107166	No
DSC2	TvsG-up	1824	protein_coding	15.9293	55.0124	1.78808	5.93689e-06	0.000173297	No
RHOV	TvsG-up	171177	protein_coding	0.728555	2.51457	1.7872	0.00058838	0.00661705	No
SASH3	TvsG-up	54440	protein_coding	4.05948	14.0077	1.78685	0.000153544	0.00232731	No
BAIAP3	TvsG-up	8938	protein_coding	2.23404	7.70667	1.78645	1.46364e-05	0.000359823	No
TGFBI	TvsG-up	7045	protein_coding	40.4606	139.514	1.78582	6.94509e-06	0.000198908	No
RHOH	TvsG-up	399	protein_coding	4.76831	16.428	1.78461	0.000391513	0.00482732	No
FCER1A	TvsG-up	2205	protein_coding	3.58335	12.3452	1.78457	3.09007e-13	9.15346e-11	No
CREB5	TvsG-up	9586	protein_coding	8.37898	28.845	1.78347	2.12161e-07	1.07852e-05	No
SELPLG	TvsG-up	6404	protein_coding	4.91596	16.9122	1.78252	6.24479e-08	3.80298e-06	No
CSF2RB	TvsG-up	1439	protein_coding	5.91081	20.3237	1.78174	1.13996e-05	0.000296606	No
PRDM1	TvsG-up	639	protein_coding	21.5677	74.1062	1.78072	8.51958e-07	3.54894e-05	No
FCGR3A	TvsG-up	2214	protein_coding	8.79939	30.2341	1.7807	1.7732e-05	0.000417119	No
SLITRK6	TvsG-up	84189	protein_coding	1.56262	5.36594	1.77986	9.15581e-06	0.000249358	No
RGS1	TvsG-up	5996	protein_coding	28.398	97.4962	1.77956	0.000892269	0.00914528	No
FYB	TvsG-up	2533	protein_coding	9.72044	33.3633	1.77917	0.000172038	0.00252934	No
WDFY4	TvsG-up	57705	protein_coding	16.8598	57.7718	1.77678	1.9259e-06	6.7608e-05	No
LAPTM5	TvsG-up	7805	protein_coding	30.5364	104.477	1.77458	1.61296e-05	0.000386627	No
IL1RN	TvsG-up	3557	protein_coding	2.03896	6.97169	1.77367	5.86647e-06	0.00017145	No
CD3D	TvsG-up	915	protein_coding	2.54486	8.69098	1.77193	0.00093611	0.00950128	No
TMEM154	TvsG-up	201799	protein_coding	5.31526	18.133	1.77041	2.20323e-05	0.000492184	No
SNX10	TvsG-up	29887	protein_coding	4.77663	16.2674	1.76792	4.08369e-06	0.000126922	No
C4B	TvsG-up	721	protein_coding	13.2679	45.1214	1.76587	7.23202e-06	0.000206332	No
AL353583.1	TvsG-up		protein_coding	2.43533	8.28186	1.76584	0.000688809	0.00749197	No
AFF2	TvsG-up	2334	protein_coding	4.16653	14.1636	1.76527	2.4917e-05	0.00054549	No
C3	TvsG-up	718	protein_coding	144.189	489.68	1.76388	0.000347714	0.00440152	No
HSPA7	TvsG-up	3311	pseudogene	3.6281	12.3119	1.76277	1.8616e-06	6.60757e-05	No
KLHL6	TvsG-up	89857	protein_coding	8.94996	30.3347	1.76101	3.22637e-05	0.000675511	No
CARD11	TvsG-up	84433	protein_coding	3.63535	12.321	1.76096	7.8426e-07	3.32465e-05	No
GREM1	TvsG-up	26585	protein_coding	3.25895	11.0409	1.76038	9.20446e-05	0.00154984	No
NAP1L4P1	TvsG-up	728589	pseudogene	0.811718	2.74804	1.75935	2.00275e-05	0.00045853	No
LCK	TvsG-up	3932	protein_coding	3.64447	12.3252	1.75783	0.000294447	0.00388398	No
IGSF3	TvsG-up	3321	protein_coding	19.3808	65.5261	1.75744	0.000151226	0.0023009	No
S100A4	TvsG-up	6275	protein_coding	23.7382	80.2427	1.75716	9.35884e-07	3.83857e-05	No
SP140	TvsG-up	11262	protein_coding	5.00185	16.8769	1.75452	0.000514616	0.00597662	No
EPS8	TvsG-up	2059	protein_coding	51.7138	174.407	1.75384	0.000156909	0.00236915	No
CLECL1	TvsG-up	160365	protein_coding	0.998478	3.36579	1.75314	8.12402e-05	0.00141252	No
C11orf80	TvsG-up	79703	protein_coding	5.78587	19.4878	1.75196	1.8089e-06	6.43957e-05	No
AC012066.1	TvsG-up		pseudogene	1.24093	4.17285	1.74961	8.30619e-05	0.00143691	No
IL4R	TvsG-up	3566	protein_coding	13.901	46.6598	1.74699	5.50868e-10	6.95659e-08	No
RP11-1105G2.3	TvsG-up		protein_coding	0.728056	2.44005	1.74479	2.61249e-05	0.000565231	No
FAXC	TvsG-up	84553	protein_coding	5.12868	17.1849	1.74448	0.000165072	0.00246117	No
RP11-295B17.6	TvsG-up		pseudogene	0.470348	1.57555	1.74405	0.000350247	0.00441842	No
SERPINF1	TvsG-up	5176	protein_coding	31.9806	107.113	1.74386	1.02354e-08	8.1863e-07	No
RP11-117N2.2	TvsG-up		pseudogene	0.465726	1.55917	1.74323	0.00050491	0.00588955	No
SLAMF8	TvsG-up	56833	protein_coding	2.82191	9.43848	1.74188	4.47068e-06	0.000137525	No
STAT4	TvsG-up	6775	protein_coding	5.37595	17.9696	1.74096	6.38811e-07	2.79192e-05	No
LST1	TvsG-up	7940	protein_coding	3.07056	10.2428	1.73804	9.43741e-06	0.000255577	No
ITGA4	TvsG-up	3676	protein_coding	17.4864	58.2412	1.73581	7.70469e-05	0.00135732	No
MAG	TvsG-up	4099	protein_coding	1.82693	6.07505	1.73347	8.39983e-05	0.00144997	No
PGR	TvsG-up	5241	protein_coding	7.64324	25.3801	1.73144	2.00584e-08	1.47632e-06	No
TRAF3IP3	TvsG-up	80342	protein_coding	8.59279	28.4657	1.72803	0.000590549	0.00663341	No
FCGR2B	TvsG-up	2213	protein_coding	5.49795	18.2126	1.72797	2.87276e-05	0.000613247	No
GAS7	TvsG-up	8522	protein_coding	13.3603	44.2302	1.72708	9.63151e-08	5.50235e-06	No
HRH1	TvsG-up	3269	protein_coding	4.74514	15.6905	1.72537	8.2006e-06	0.000228531	No
HAPLN3	TvsG-up	145864	protein_coding	2.90621	9.6075	1.72502	5.49878e-07	2.46613e-05	No
ROR1	TvsG-up	4919	protein_coding	3.75424	12.4062	1.72447	2.41295e-08	1.7231e-06	No
ZNF99	TvsG-up	7652	protein_coding	0.680967	2.2471	1.72241	7.87403e-05	0.00138005	No
RDH5	TvsG-up	5959	protein_coding	1.02392	3.37762	1.7219	3.19827e-05	0.000671385	No
SEMA7A	TvsG-up	8482	protein_coding	1.7444	5.75128	1.72115	3.69603e-06	0.000116537	No
BACH2	TvsG-up	60468	protein_coding	5.04025	16.5991	1.71954	6.43084e-08	3.88669e-06	No
KIAA0408	TvsG-up	9729	protein_coding	0.559034	1.84068	1.71923	0.000647597	0.00714411	No
FOXQ1	TvsG-up	94234	protein_coding	3.36056	11.0601	1.71859	0.000543586	0.00620797	No
EHBP1L1	TvsG-up	254102	protein_coding	11.0832	36.4547	1.71773	4.87847e-07	2.21274e-05	No
MILR1	TvsG-up	284021	protein_coding	1.1251	3.69926	1.71718	2.30817e-07	1.15863e-05	No
HES2	TvsG-up	54626	protein_coding	1.02199	3.35162	1.71347	9.58076e-05	0.00160643	No
SLC6A6	TvsG-up	6533	protein_coding	24.3368	79.7446	1.71225	3.75471e-08	2.5165e-06	No
C3orf65	TvsG-up		protein_coding	2.07416	6.78303	1.7094	8.73898e-05	0.00149241	No
NPTXR	TvsG-up	23467	protein_coding	5.49418	17.9306	1.70645	1.83521e-05	0.000429183	No
ACSL5	TvsG-up	51703	protein_coding	12.5526	40.9524	1.70596	9.09143e-07	3.76103e-05	No
B4GALT6	TvsG-up	9331	protein_coding	3.13581	10.2276	1.70556	6.34393e-05	0.00115666	No
ITGB4	TvsG-up	3691	protein_coding	12.6263	41.1778	1.70543	5.182e-05	0.000981348	No
CORO1A	TvsG-up	11151	protein_coding	8.10773	26.4406	1.70539	9.93979e-06	0.000264114	No
ZNF730	TvsG-up	100129543	protein_coding	0.882631	2.87578	1.70407	3.62364e-06	0.000114873	No
PDCL3P5	TvsG-up	644850	pseudogene	0.392011	1.27607	1.70274	0.000500088	0.00584467	No
PAG1	TvsG-up	55824	protein_coding	16.3507	53.2154	1.70249	6.68283e-07	2.91541e-05	No
TRAF5	TvsG-up	7188	protein_coding	9.36985	30.4838	1.70195	1.92966e-06	6.7608e-05	No
NR1D1	TvsG-up	9572	protein_coding	1.59306	5.17856	1.70075	5.74714e-07	2.55838e-05	No
SLC16A3	TvsG-up	9123	protein_coding	6.02586	19.5809	1.70021	1.00114e-05	0.000265144	No
CSF2RA	TvsG-up	1438	protein_coding	4.89202	15.89	1.69962	4.2113e-05	0.000832804	No
ABR	TvsG-up	29	protein_coding	23.545	76.4625	1.69933	3.21365e-06	0.000103086	No
CBR3	TvsG-up	874	protein_coding	1.24521	4.04047	1.69813	4.33072e-07	2.00601e-05	No
CDC42EP5	TvsG-up	148170	protein_coding	1.01399	3.28875	1.69749	3.28857e-05	0.000683168	No
MNDA	TvsG-up	4332	protein_coding	5.41645	17.5642	1.69722	1.28309e-05	0.000324409	No
CACNG4	TvsG-up	27092	protein_coding	0.608448	1.97223	1.69663	0.000446369	0.00535148	No
C16orf54	TvsG-up	283897	protein_coding	2.51434	8.14817	1.6963	0.000408761	0.00498111	No
FAM133CP	TvsG-up	728640	pseudogene	0.422715	1.36969	1.6961	0.00055374	0.00630586	No
ARHGAP23	TvsG-up	57636	protein_coding	7.16135	23.2005	1.69585	2.17438e-06	7.47988e-05	No
SLAMF1	TvsG-up	6504	protein_coding	2.66044	8.59993	1.69266	0.000120068	0.00192317	No
DHRS3	TvsG-up	9249	protein_coding	69.6607	225.173	1.69262	0.000767536	0.00811284	No
NCF2	TvsG-up	4688	protein_coding	8.65235	27.9654	1.69248	1.4907e-05	0.000364234	No
TNFRSF9	TvsG-up	3604	protein_coding	0.805701	2.60397	1.6924	0.000163585	0.002444	No
PLEKHG4	TvsG-up	25894	protein_coding	6.43443	20.7946	1.69232	0.000105697	0.00173824	No
LURAP1L	TvsG-up	286343	protein_coding	2.94141	9.49446	1.69058	1.69806e-06	6.1268e-05	No
NINJ2	TvsG-up	4815	protein_coding	0.823216	2.65453	1.68911	6.7229e-06	0.000193416	No
CCR2	TvsG-up	729230	protein_coding	6.23862	20.112	1.68875	1.28451e-05	0.000324427	No
LZTS1	TvsG-up	11178	protein_coding	3.751	12.0644	1.68541	7.82975e-05	0.0013743	No
PIM2	TvsG-up	11040	protein_coding	6.2859	20.1801	1.68274	2.25366e-06	7.72489e-05	No
PARVG	TvsG-up	64098	protein_coding	7.16459	22.9961	1.68243	4.7477e-05	0.000914991	Yes
RP11-692N5.2	TvsG-up		pseudogene	0.446948	1.43434	1.68221	3.34809e-05	0.000694332	No
SPATA18	TvsG-up	132671	protein_coding	4.1941	13.4462	1.68077	1.16459e-05	0.000300787	No
HAS2	TvsG-up	3037	protein_coding	2.63554	8.44832	1.68056	2.56633e-06	8.62417e-05	No
CLEC4F	TvsG-up	165530	protein_coding	1.30496	4.18119	1.67991	1.16288e-05	0.00030067	No
LY6E	TvsG-up	4061	protein_coding	12.9124	41.3432	1.67889	2.04076e-05	0.000466788	No
B3GNT7	TvsG-up	93010	protein_coding	2.38557	7.62502	1.67641	9.09635e-06	0.00024802	No
ADAM19	TvsG-up	8728	protein_coding	8.0038	25.5815	1.67634	1.49043e-06	5.54439e-05	No
RASGEF1B	TvsG-up	153020	protein_coding	17.177	54.8865	1.67597	3.19046e-07	1.53411e-05	No
PTPRO	TvsG-up	5800	protein_coding	3.37337	10.7785	1.67589	5.36294e-05	0.00100687	No
CYP27A1	TvsG-up	1593	protein_coding	6.7678	21.6133	1.67516	0.000325588	0.00419332	No
MED12L	TvsG-up	116931	protein_coding	5.33368	17.0213	1.67414	1.00505e-06	4.04616e-05	No
DOCK2	TvsG-up	1794	protein_coding	24.3066	77.5247	1.67331	2.55805e-05	0.000554954	No
KLK11	TvsG-up	11012	protein_coding	1.15823	3.69266	1.67273	4.89966e-05	0.0009375	No
HLA-DMA	TvsG-up	3108	protein_coding	16.2878	51.9148	1.67235	3.20972e-05	0.000673199	No
MAFF	TvsG-up	23764	protein_coding	6.31023	20.1119	1.67228	1.08059e-06	4.30693e-05	No
RELT	TvsG-up	84957	protein_coding	3.25681	10.3543	1.6687	2.65803e-06	8.87019e-05	No
FAM20C	TvsG-up	56975	protein_coding	8.61316	27.37	1.66798	9.7058e-07	3.9338e-05	No
CYP4B1	TvsG-up	1580	protein_coding	7.93317	25.1926	1.66703	0.000484491	0.00570966	No
GFPT2	TvsG-up	9945	protein_coding	5.4782	17.3911	1.66658	8.43637e-07	3.52039e-05	No
THEMIS	TvsG-up	387357	protein_coding	4.1908	13.2648	1.66231	0.000925013	0.00942299	No
RP11-21M7.2	TvsG-up		pseudogene	0.563108	1.78135	1.66149	0.000525265	0.00605924	No
C12orf79	TvsG-up	256021	protein_coding	2.26988	7.16434	1.65822	0.00072005	0.00775792	No
ITGAM	TvsG-up	3684	protein_coding	9.81919	30.9894	1.6581	1.87067e-05	0.000435775	No
NPDC1	TvsG-up	56654	protein_coding	5.02754	15.8636	1.65779	7.45557e-05	0.00132707	No
CLEC7A	TvsG-up	64581	protein_coding	6.34741	20.0059	1.65619	3.91132e-05	0.000780768	No
BRIP1	TvsG-up	83990	protein_coding	2.41682	7.5863	1.65028	2.85442e-06	9.39491e-05	No
ADAM28	TvsG-up	10863	protein_coding	10.6778	33.5155	1.65021	0.000277568	0.00371029	No
TSHZ2	TvsG-up	128553	protein_coding	14.1128	44.2815	1.6497	1.76306e-07	9.19629e-06	No
TNFSF13B	TvsG-up	10673	protein_coding	5.43781	17.0451	1.64826	7.00133e-06	0.000199988	No
AMOT	TvsG-up	154796	protein_coding	26.4005	82.6912	1.64717	7.16477e-05	0.00128196	No
RBBP8P1	TvsG-up	100420552	pseudogene	0.751622	2.35127	1.64536	0.000986326	0.00988964	No
EMR4P	TvsG-up	326342	pseudogene	1.36427	4.26692	1.64507	4.50749e-05	0.000878621	No
SOX11	TvsG-up	6664	protein_coding	1.2509	3.9116	1.64479	0.0002948	0.00388437	No
DGKA	TvsG-up	1606	protein_coding	10.4834	32.7785	1.64465	0.000166274	0.00247338	No
CTSS	TvsG-up	1520	protein_coding	59.6647	186.297	1.64265	0.000539938	0.00617506	No
HK2	TvsG-up	3099	protein_coding	20.229	63.0504	1.64008	0.000198536	0.00282711	No
EVI2B	TvsG-up	2124	protein_coding	4.82853	15.0463	1.63975	3.91797e-06	0.000122247	No
LCP2	TvsG-up	3937	protein_coding	11.3898	35.4669	1.63874	1.68484e-05	0.000400478	No
CCDC88C	TvsG-up	440193	protein_coding	9.80832	30.5211	1.63773	4.3949e-06	0.000135542	No
C10orf55	TvsG-up	414236	protein_coding	0.541356	1.68361	1.63691	0.000695493	0.00754074	No
S100A6	TvsG-up	6277	protein_coding	312.136	970.525	1.63659	0.000726154	0.00781667	No
RP11-75L1.2	TvsG-up		pseudogene	1.80175	5.59935	1.63586	1.35898e-05	0.000338954	No
PALM	TvsG-up	5064	protein_coding	4.86863	15.1289	1.63572	2.6662e-06	8.88512e-05	No
GOLGA7B	TvsG-up	401647	protein_coding	1.5647	4.86215	1.6357	0.000209629	0.00295525	No
ANXA1	TvsG-up	301	protein_coding	279.692	868.78	1.63515	7.4118e-07	3.17569e-05	No
SOCS3	TvsG-up	9021	protein_coding	16.5112	51.271	1.6347	5.3991e-09	4.7803e-07	No
TFEC	TvsG-up	22797	protein_coding	8.94439	27.726	1.63218	0.000475701	0.00563653	No
HPN	TvsG-up	3249	protein_coding	7.07426	21.8684	1.6282	0.000240838	0.00331536	No
MICAL2	TvsG-up	9645	protein_coding	38.0312	117.373	1.62584	3.99918e-05	0.000793683	No
FCGR2A	TvsG-up	2212	protein_coding	12.8361	39.6137	1.6258	7.57448e-05	0.00133929	No
PDE3B	TvsG-up	5140	protein_coding	5.36509	16.5407	1.62435	0.000738852	0.00789495	No
MISP	TvsG-up	126353	protein_coding	1.05948	3.2663	1.6243	0.000356876	0.00449024	No
DDB2	TvsG-up	1643	protein_coding	8.26791	25.4372	1.62134	6.31019e-05	0.00115138	No
CXCL17	TvsG-up	284340	protein_coding	0.858488	2.64061	1.621	0.000649392	0.00715376	No
TNFSF4	TvsG-up	7292	protein_coding	2.27357	6.98745	1.61981	4.97488e-05	0.000947358	No
SIK1	TvsG-up	150094	protein_coding	9.93614	30.5244	1.61921	9.23962e-07	3.80267e-05	No
ITGA3	TvsG-up	3675	protein_coding	113.476	348.243	1.6177	0.000377938	0.00469857	No
CCDC109B	TvsG-up	55013	protein_coding	6.62255	20.3066	1.61649	1.17313e-05	0.000302344	No
LAT2	TvsG-up	7462	protein_coding	3.73273	11.444	1.61629	2.07547e-06	7.17563e-05	No
GPR68	TvsG-up	8111	protein_coding	2.55777	7.8333	1.61474	8.71913e-06	0.000239367	No
APBB1IP	TvsG-up	54518	protein_coding	4.56416	13.963	1.61318	0.000295245	0.00388597	No
PXDN	TvsG-up	7837	protein_coding	16.348	49.9973	1.61274	0.000175107	0.00256503	No
PCOLCE	TvsG-up	5118	protein_coding	6.12231	18.695	1.6105	1.38567e-08	1.07251e-06	No
SOX8	TvsG-up	30812	protein_coding	0.861425	2.62806	1.6092	7.59717e-05	0.00134232	No
RBBP4P1	TvsG-up	642954	pseudogene	1.25127	3.81247	1.60734	0.000626705	0.00695139	No
IL21R	TvsG-up	50615	protein_coding	1.79007	5.45031	1.60632	1.21793e-06	4.75943e-05	No
KCTD12	TvsG-up	115207	protein_coding	63.1147	192.168	1.60632	1.35922e-06	5.17668e-05	No
BID	TvsG-up	637	protein_coding	8.22972	25.0449	1.6056	0.000171659	0.00252532	No
P2RY6	TvsG-up	5031	protein_coding	2.27878	6.93278	1.60517	8.62734e-05	0.0014786	No
NPIPB3	TvsG-up	23117	protein_coding	0.908523	2.76226	1.60426	0.000615402	0.00684877	No
DTL	TvsG-up	51514	protein_coding	2.66501	8.09736	1.60331	0.000227489	0.00317213	No
SCN1B	TvsG-up	6324	protein_coding	2.61296	7.93452	1.60246	1.54225e-06	5.67558e-05	No
GPR65	TvsG-up	8477	protein_coding	2.33258	7.08208	1.60225	0.000986813	0.00989039	No
ECM1	TvsG-up	1893	protein_coding	3.45353	10.4728	1.6005	8.0967e-06	0.000226424	No
NOD2	TvsG-up	64127	protein_coding	2.27778	6.90679	1.60039	8.95482e-05	0.00151975	No
BIN2	TvsG-up	51411	protein_coding	4.93618	14.966	1.60023	9.16204e-05	0.0015464	No
BICC1	TvsG-up	80114	protein_coding	14.8878	45.1299	1.59996	8.30292e-06	0.000230579	No
KLRK1	TvsG-up	22914	protein_coding	0.499789	1.51382	1.5988	0.000325432	0.00419332	No
SRCIN1	TvsG-up	80725	protein_coding	3.08635	9.34701	1.59861	4.13646e-07	1.9347e-05	No
P2RY12	TvsG-up	64805	protein_coding	1.42288	4.30726	1.59796	5.71483e-05	0.00106461	No
CD86	TvsG-up	942	protein_coding	5.45204	16.5032	1.59787	3.23116e-05	0.000675858	No
PRRX1	TvsG-up	5396	protein_coding	56.9422	172.357	1.59783	1.11171e-07	6.14618e-06	No
ADAMTS10	TvsG-up	81794	protein_coding	5.18065	15.6805	1.59777	1.52951e-06	5.64601e-05	No
SLC28A3	TvsG-up	64078	protein_coding	1.8978	5.73681	1.59592	0.000450864	0.00539822	No
CCR5	TvsG-up	1234	protein_coding	4.75329	14.3362	1.59267	0.000301107	0.00393934	No
RASSF2	TvsG-up	9770	protein_coding	21.2097	63.8802	1.59065	0.000113315	0.00183832	No
MICB	TvsG-up	4277	protein_coding	2.11467	6.36622	1.59	7.16448e-05	0.00128196	No
RP11-420K14.6	TvsG-up		pseudogene	0.984417	2.9626	1.58952	0.000580369	0.00654388	No
TREM1	TvsG-up	54210	protein_coding	2.43351	7.31657	1.58813	1.51836e-05	0.000369864	No
AL590452.1	TvsG-up		protein_coding	3.12513	9.393	1.58767	4.5248e-06	0.000139012	No
42064	TvsG-up	55016	protein_coding	14.3893	43.2425	1.58745	7.13003e-05	0.00127766	No
ARHGAP30	TvsG-up	257106	protein_coding	9.923	29.8174	1.58731	1.45654e-05	0.000358812	No
C5AR2	TvsG-up	27202	protein_coding	1.40612	4.22326	1.58664	3.83989e-05	0.000770894	No
EMILIN1	TvsG-up	11117	protein_coding	7.9235	23.7633	1.58452	3.74766e-07	1.7736e-05	No
RMI2	TvsG-up	116028	protein_coding	1.96793	5.90189	1.5845	8.51529e-05	0.00146253	No
RP1-261D10.1	TvsG-up		pseudogene	1.2416	3.72138	1.58364	6.76145e-05	0.00122164	No
APCDD1	TvsG-up	147495	protein_coding	3.35682	10.0591	1.58334	9.77233e-06	0.000261693	No
MAP4K1	TvsG-up	11184	protein_coding	3.00238	8.99108	1.58239	0.000750601	0.00799021	No
DMP1	TvsG-up	1758	protein_coding	0.576832	1.72571	1.58097	0.00098031	0.00985403	No
SLC2A13	TvsG-up	114134	protein_coding	8.7542	26.1373	1.57806	1.68321e-06	6.08236e-05	No
LSP1	TvsG-up	4046	protein_coding	9.34043	27.8681	1.57705	4.21296e-07	1.96283e-05	No
TLR6	TvsG-up	10333	protein_coding	4.41892	13.1759	1.57614	0.000384421	0.00476436	No
LIF	TvsG-up	3976	protein_coding	2.60468	7.7642	1.57573	9.53724e-06	0.000257699	No
TMEM79	TvsG-up	84283	protein_coding	2.62825	7.83415	1.57567	7.4062e-05	0.00131926	No
TMEM2	TvsG-up	23670	protein_coding	39.5729	117.749	1.57312	5.24511e-05	0.000987843	No
ACTN1	TvsG-up	87	protein_coding	33.8828	100.613	1.5702	1.18925e-05	0.000305186	No
KNTC1	TvsG-up	9735	protein_coding	16.4576	48.8054	1.56829	5.53537e-07	2.47791e-05	No
AKNA	TvsG-up	80709	protein_coding	19.6463	58.2607	1.56827	6.10684e-07	2.70346e-05	No
NAPSB	TvsG-up	256236	pseudogene	3.76961	11.1643	1.5664	0.000231736	0.00321962	No
SAMD4A	TvsG-up	23034	protein_coding	27.7968	82.1997	1.56421	0.000263857	0.00356074	No
MST1R	TvsG-up	4486	protein_coding	2.9303	8.66423	1.56402	0.000239185	0.00330207	No
BRINP1	TvsG-up	1620	protein_coding	2.29452	6.76774	1.56048	0.000679241	0.00739796	No
IL2RG	TvsG-up	3561	protein_coding	3.89704	11.494	1.56042	0.000602552	0.00673074	No
MICALCL	TvsG-up	84953	protein_coding	2.84595	8.38916	1.55962	8.94753e-05	0.00151975	No
COL6A2	TvsG-up	1292	protein_coding	74.1628	218.255	1.55725	1.52612e-05	0.000371376	No
TMEM14E	TvsG-up	645843	protein_coding	4.67827	13.7656	1.55702	2.6384e-06	8.82926e-05	No
ADAM23	TvsG-up	8745	protein_coding	3.14539	9.24863	1.556	0.000241556	0.00332334	No
WIPF1	TvsG-up	7456	protein_coding	25.6898	75.2613	1.55071	9.96499e-06	0.000264491	No
WI2-1896O14.1	TvsG-up		pseudogene	0.455658	1.33461	1.55039	0.000816962	0.00852269	No
FAM211A	TvsG-up		protein_coding	3.53819	10.3615	1.55015	2.1672e-05	0.000487802	No
SLFN12L	TvsG-up	100506736	protein_coding	5.0116	14.6755	1.55006	0.000973341	0.0098004	No
ZC3H12A	TvsG-up	80149	protein_coding	3.40656	9.9697	1.54924	4.51067e-08	2.93304e-06	No
PRRX2	TvsG-up	51450	protein_coding	0.671356	1.9589	1.5449	0.000825939	0.00859392	No
PIK3R5	TvsG-up	23533	protein_coding	6.57817	19.1801	1.54385	7.53799e-05	0.00133725	Yes
BCAS2P2	TvsG-up	100421045	pseudogene	0.983192	2.86618	1.54359	3.84258e-05	0.000770894	No
PPEF1	TvsG-up	5475	protein_coding	1.04821	3.05384	1.5427	0.000433553	0.00523101	No
P2RY13	TvsG-up	53829	protein_coding	3.90792	11.3836	1.54248	4.21365e-05	0.000832804	Yes
RP11-745A24.1	TvsG-up		pseudogene	0.478239	1.39059	1.5399	0.000640069	0.00708387	No
EVI2A	TvsG-up	2123	protein_coding	5.72701	16.6377	1.53861	1.23261e-06	4.80119e-05	No
KLF4	TvsG-up	9314	protein_coding	15.9382	46.2867	1.53811	0.000307162	0.00400111	No
MMP14	TvsG-up	4323	protein_coding	33.9242	98.3929	1.53624	0.000573407	0.00648672	No
HMGA1	TvsG-up	3159	protein_coding	8.24634	23.9028	1.53535	2.94633e-06	9.59218e-05	No
TANC2	TvsG-up	26115	protein_coding	23.8787	69.1923	1.53489	1.87442e-06	6.64327e-05	No
CCR1	TvsG-up	1230	protein_coding	4.08402	11.8312	1.53453	0.000165537	0.00246548	No
PLEKHA4	TvsG-up	57664	protein_coding	8.41472	24.368	1.534	0.000171292	0.00252296	No
RASSF5	TvsG-up	83593	protein_coding	14.0242	40.6025	1.53365	3.03903e-07	1.46717e-05	No
HCK	TvsG-up	3055	protein_coding	5.66161	16.3872	1.53329	9.17401e-05	0.0015464	No
MAP2	TvsG-up	4133	protein_coding	38.534	111.403	1.53159	0.000373315	0.00465316	No
LOX	TvsG-up	4015	protein_coding	12.5417	36.243	1.53097	4.77239e-06	0.000143855	No
ADCY7	TvsG-up	113	protein_coding	7.76403	22.4157	1.52963	2.80717e-06	9.28005e-05	No
XG	TvsG-up	7499	protein_coding	1.49202	4.29821	1.52647	0.000155912	0.00235873	No
CPEB1	TvsG-up	64506	protein_coding	1.54447	4.44672	1.52563	3.25237e-05	0.000677997	No
MST4	TvsG-up		protein_coding	3.99906	11.5065	1.52472	0.000172222	0.0025305	No
CYP26A1	TvsG-up	1592	protein_coding	0.502549	1.44436	1.52309	0.000767869	0.00811284	No
MS4A6A	TvsG-up	64231	protein_coding	25.2977	72.6773	1.5225	0.000394265	0.00485626	No
VAV1	TvsG-up	7409	protein_coding	5.76916	16.559	1.52119	0.000149524	0.0022837	No
LEPR	TvsG-up	3953	protein_coding	29.285	83.9023	1.51855	0.000296793	0.00390419	No
DOCK10	TvsG-up	55619	protein_coding	32.565	93.2431	1.51768	0.000322961	0.00416619	No
SLC7A5	TvsG-up	8140	protein_coding	2.61119	7.47328	1.51703	8.0439e-06	0.000225307	No
KLF12	TvsG-up	11278	protein_coding	22.215	63.5377	1.51608	7.99042e-07	3.37104e-05	No
KCNS3	TvsG-up	3790	protein_coding	4.18502	11.9684	1.51592	0.00034963	0.00441528	No
AC007256.5	TvsG-up		pseudogene	2.35765	6.74096	1.51561	0.000385085	0.00477012	No
DRAM1	TvsG-up	55332	protein_coding	9.42362	26.8813	1.51225	0.000344788	0.00437761	No
FSTL3	TvsG-up	10272	protein_coding	7.14736	20.3815	1.51178	0.000344823	0.00437761	No
SPHK1	TvsG-up	8877	protein_coding	4.54832	12.9688	1.51164	0.000152088	0.00231109	No
SUSD4	TvsG-up	55061	protein_coding	2.47877	7.06543	1.51116	0.000161764	0.00241981	No
HIST3H2BB	TvsG-up	128312	protein_coding	0.886675	2.5269	1.51089	0.000850913	0.00881935	No
HELLS	TvsG-up	3070	protein_coding	10.181	29.002	1.51028	0.000211391	0.0029766	No
ADAMTS1	TvsG-up	9510	protein_coding	28.1588	80.1651	1.50939	0.000195889	0.00280105	No
FLNA	TvsG-up	2316	protein_coding	349.017	989.934	1.50404	0.000160937	0.0024114	No
BNIPL	TvsG-up	149428	protein_coding	4.97634	14.1019	1.50274	0.000148046	0.00226979	No
NLRC5	TvsG-up	84166	protein_coding	21.4692	60.8204	1.50229	1.35227e-05	0.000337632	No
IL16	TvsG-up	3603	protein_coding	12.4044	35.1276	1.50175	0.000101984	0.00169108	No
RUNX3	TvsG-up	864	protein_coding	2.98167	8.44253	1.50155	0.000737401	0.00789495	No
ELF4	TvsG-up	2000	protein_coding	4.88632	13.8178	1.49971	0.000115456	0.00186675	No
TMEM173	TvsG-up	340061	protein_coding	10.9168	30.8657	1.49945	4.14754e-06	0.000128574	No
FMNL1	TvsG-up	752	protein_coding	7.10112	20.0531	1.49771	3.85458e-05	0.00077201	No
IL8	TvsG-up		protein_coding	2.57048	7.25738	1.49741	0.000486585	0.0057259	No
CHI3L2	TvsG-up	1117	protein_coding	6.8864	19.4216	1.49584	1.23777e-05	0.000314943	No
HCN4	TvsG-up	10021	protein_coding	1.59835	4.50363	1.4945	0.000477124	0.00564781	No
ARHGAP9	TvsG-up	64333	protein_coding	4.32671	12.1825	1.49346	0.000188144	0.0027162	No
NFKBIZ	TvsG-up	64332	protein_coding	56.5899	159.298	1.49311	0.000581101	0.00654905	No
IRF5	TvsG-up	3663	protein_coding	4.00568	11.2745	1.49295	2.30941e-05	0.0005126	No
GRHL3	TvsG-up	57822	protein_coding	1.53296	4.31302	1.49238	0.00061302	0.0068284	No
BATF3	TvsG-up	55509	protein_coding	1.04537	2.93634	1.49001	0.000549973	0.00626923	No
MYB	TvsG-up	4602	protein_coding	1.54858	4.34935	1.48986	0.000338701	0.00432277	Yes
ICOSLG	TvsG-up	23308	protein_coding	4.90772	13.7755	1.48898	0.000128141	0.00202945	No
HCLS1	TvsG-up	3059	protein_coding	15.993	44.8825	1.48871	0.000121714	0.00194564	No
SYNDIG1L	TvsG-up	646658	protein_coding	0.701637	1.96858	1.48836	5.11202e-05	0.000970247	No
TGFBR1	TvsG-up	7046	protein_coding	72.5705	203.464	1.48732	0.000450314	0.00539432	No
GPR183	TvsG-up	1880	protein_coding	13.4743	37.7528	1.48637	3.62418e-06	0.000114873	No
ZNF469	TvsG-up	84627	protein_coding	3.37645	9.45783	1.486	0.00012855	0.00203458	No
LIMD2	TvsG-up	80774	protein_coding	3.75717	10.5211	1.48556	2.94263e-05	0.000626491	No
ARID5A	TvsG-up	10865	protein_coding	4.35615	12.1972	1.48543	3.26555e-07	1.56395e-05	No
KCNK15	TvsG-up	60598	protein_coding	0.939647	2.63076	1.48529	0.000444231	0.0053321	No
FCER1G	TvsG-up	2207	protein_coding	4.57939	12.8026	1.48321	0.000170369	0.00252043	No
LYNX1	TvsG-up	66004	protein_coding	5.61473	15.6747	1.48115	8.44424e-05	0.00145419	No
EGLN3	TvsG-up	112399	protein_coding	3.30685	9.22188	1.4796	6.84246e-05	0.00123535	No
TNFAIP3	TvsG-up	7128	protein_coding	16.1428	44.9751	1.47824	2.14207e-06	7.38459e-05	No
NRIP1	TvsG-up	8204	protein_coding	67.7728	188.777	1.4779	0.00085952	0.00888937	No
SORCS2	TvsG-up	57537	protein_coding	5.28818	14.7211	1.47704	0.00080033	0.00837102	No
VDR	TvsG-up	7421	protein_coding	4.68828	13.0491	1.47682	6.2887e-07	2.76357e-05	No
NPTX2	TvsG-up	4885	protein_coding	0.839739	2.33722	1.47678	0.000942511	0.00955412	No
CXCL16	TvsG-up	58191	protein_coding	6.43975	17.9021	1.47505	3.43279e-05	0.000707616	No
OSMR	TvsG-up	9180	protein_coding	22.774	63.3057	1.47495	1.94313e-05	0.000449521	No
GCH1	TvsG-up	2643	protein_coding	3.79778	10.5559	1.47482	0.000148683	0.00227479	No
ADAMTS6	TvsG-up	11174	protein_coding	4.38669	12.1799	1.47329	9.62758e-06	0.000259264	No
MAP3K6	TvsG-up	9064	protein_coding	9.5532	26.4949	1.47166	1.01799e-05	0.000268119	No
DGKH	TvsG-up	160851	protein_coding	32.9682	91.427	1.47155	0.00016618	0.00247338	No
RASGEF1A	TvsG-up	221002	protein_coding	2.30841	6.40056	1.4713	2.52513e-05	0.000548803	No
SH3PXD2B	TvsG-up	285590	protein_coding	16.3885	45.3624	1.46881	3.19009e-05	0.000670626	No
TLR2	TvsG-up	7097	protein_coding	10.5013	29.0601	1.46847	0.000283751	0.00377294	No
SFXN3	TvsG-up	81855	protein_coding	13.0917	36.1875	1.46684	0.000118201	0.00189834	No
RASGRP1	TvsG-up	10125	protein_coding	7.81798	21.6086	1.46674	0.00027794	0.0037121	No
TYROBP	TvsG-up	7305	protein_coding	5.09452	14.0766	1.46628	0.000347719	0.00440152	No
KYNU	TvsG-up	8942	protein_coding	4.43834	12.2602	1.4659	7.24782e-05	0.00129393	No
ZFP36L1	TvsG-up	677	protein_coding	70.2888	194.064	1.46517	1.55101e-06	5.69906e-05	No
DCLK1	TvsG-up	9201	protein_coding	11.1644	30.8128	1.46462	2.51507e-05	0.000547655	No
GPSM3	TvsG-up	63940	protein_coding	3.0348	8.37005	1.46363	0.000223965	0.00313342	No
RP11-737O24.3	TvsG-up		pseudogene	1.3012	3.58607	1.46256	0.000519864	0.00601428	No
ARHGEF26	TvsG-up	26084	protein_coding	9.02427	24.8625	1.46209	2.52044e-05	0.000548281	No
CLEC4A	TvsG-up	50856	protein_coding	1.85083	5.09514	1.46095	1.86859e-05	0.000435714	No
SIGLEC10	TvsG-up	89790	protein_coding	1.56065	4.29029	1.45893	0.000348174	0.00440152	No
ENDOD1	TvsG-up	23052	protein_coding	51.9658	142.751	1.45787	0.000642308	0.00709818	No
LY96	TvsG-up	23643	protein_coding	1.92398	5.28001	1.45645	0.000343221	0.00436883	No
AIF1	TvsG-up	199	protein_coding	5.38086	14.7567	1.45546	0.000442046	0.00531385	No
RNF175	TvsG-up	285533	protein_coding	1.36514	3.74191	1.45473	0.00027886	0.00371721	No
SPI1	TvsG-up	6688	protein_coding	3.07704	8.43328	1.45455	2.05411e-05	0.000468946	No
PLCB2	TvsG-up	5330	protein_coding	7.11675	19.4874	1.45325	0.000113791	0.0018448	No
ANKRD44	TvsG-up	91526	protein_coding	22.0952	60.4694	1.45247	0.000167636	0.00249056	No
IRAK2	TvsG-up	3656	protein_coding	5.03766	13.7866	1.45244	0.00015766	0.00237619	No
42253	TvsG-up	23157	protein_coding	11.7034	31.9996	1.45113	3.19881e-06	0.000102885	No
TMSB10	TvsG-up	9168	protein_coding	147.29	402.267	1.4495	3.62819e-05	0.000735994	Yes
GBP2	TvsG-up	2634	protein_coding	32.8184	89.5242	1.44777	0.000194666	0.00278855	No
COLCA1	TvsG-up	399948	protein_coding	4.78626	13.0519	1.44728	0.000268744	0.00362057	No
PLXNA3	TvsG-up	55558	protein_coding	11.8917	32.3966	1.44588	8.40951e-05	0.00145059	No
SLCO4A1	TvsG-up	28231	protein_coding	1.36289	3.71225	1.44562	8.77968e-05	0.00149723	No
TNFAIP2	TvsG-up	7127	protein_coding	17.2711	47.0242	1.44504	4.73701e-06	0.00014351	No
HPGDS	TvsG-up	27306	protein_coding	1.64813	4.48512	1.44432	0.000133809	0.00209433	No
RP11-705C15.2	TvsG-up		pseudogene	7.20731	19.591	1.44266	1.98291e-06	6.92546e-05	No
LAIR1	TvsG-up	3903	protein_coding	8.19891	22.2774	1.44207	0.000529623	0.00609779	No
PLD4	TvsG-up	122618	protein_coding	2.02797	5.50044	1.43951	1.94017e-05	0.000449347	No
PTPN7	TvsG-up	5778	protein_coding	3.94746	10.6962	1.4381	0.000368425	0.00460416	No
KCNMA1	TvsG-up	3778	protein_coding	9.26034	25.0775	1.43726	0.000601571	0.00672605	No
CCNA1	TvsG-up	8900	protein_coding	0.751787	2.03517	1.43675	0.000891477	0.00914106	No
EDNRA	TvsG-up	1909	protein_coding	13.514	36.5783	1.43653	3.39048e-05	0.000700097	No
LDLRAD3	TvsG-up	143458	protein_coding	3.84818	10.4027	1.43471	3.55245e-07	1.68787e-05	No
RP11-262D11.2	TvsG-up		pseudogene	1.37175	3.70717	1.4343	0.000486257	0.0057259	No
TNFRSF10A	TvsG-up	8797	protein_coding	6.40705	17.3092	1.43381	0.00043058	0.00520208	No
PLEK	TvsG-up	5341	protein_coding	12.9636	34.9397	1.4304	0.000778047	0.00819871	Yes
PCDH20	TvsG-up	64881	protein_coding	1.28612	3.46548	1.43003	4.06487e-05	0.000805389	No
ADAM8	TvsG-up	101	protein_coding	3.41362	9.19671	1.42982	4.40927e-06	0.00013581	No
PAPLN	TvsG-up	89932	protein_coding	28.6513	77.1363	1.42881	0.000200707	0.00284957	No
DOK2	TvsG-up	9046	protein_coding	2.33506	6.28538	1.42854	1.29645e-05	0.000327098	No
LYN	TvsG-up	4067	protein_coding	20.6399	55.537	1.42801	0.000156995	0.00236915	No
PRSS12	TvsG-up	8492	protein_coding	2.88678	7.75844	1.42631	6.87161e-05	0.00123875	No
TAGLN2	TvsG-up	8407	protein_coding	53.2521	143.114	1.42625	5.66453e-05	0.00105688	No
E2F1	TvsG-up	1869	protein_coding	1.52081	4.08158	1.42429	0.00098177	0.00985631	No
COLEC12	TvsG-up	81035	protein_coding	16.3852	43.86	1.42051	4.93148e-05	0.000942835	No
C1orf162	TvsG-up	128346	protein_coding	4.02661	10.7653	1.41875	0.000135023	0.00210493	No
BEND6	TvsG-up	221336	protein_coding	2.132	5.69443	1.41734	8.57133e-06	0.000235849	No
DNM1	TvsG-up	1759	protein_coding	4.37449	11.681	1.41697	1.92832e-05	0.000447468	No
FGR	TvsG-up	2268	protein_coding	4.843	12.9307	1.41683	7.46847e-05	0.00132742	No
FERMT3	TvsG-up	83706	protein_coding	5.86899	15.6625	1.41613	3.56161e-05	0.000729157	No
BAI3	TvsG-up	577	protein_coding	4.52857	12.0748	1.41487	4.80689e-05	0.000924912	No
CORO1C	TvsG-up	23603	protein_coding	29.1386	77.6785	1.41458	0.000100579	0.00167134	No
UGCG	TvsG-up	7357	protein_coding	21.8356	58.2098	1.41458	6.70215e-05	0.00121184	No
C1orf51	TvsG-up		protein_coding	1.99979	5.32458	1.41282	4.66068e-05	0.000901116	No
CLEC2B	TvsG-up	9976	protein_coding	7.0162	18.6774	1.41253	0.000152845	0.00231964	No
WISP2	TvsG-up	8839	protein_coding	3.54405	9.4272	1.41143	0.000167479	0.00248977	No
CSF1	TvsG-up	1435	protein_coding	9.45144	25.1287	1.41073	1.17966e-06	4.63255e-05	No
NR4A2	TvsG-up	4929	protein_coding	7.42504	19.7277	1.40975	0.000200428	0.00284897	No
BRCA2	TvsG-up	675	protein_coding	7.32976	19.4677	1.40925	3.62874e-05	0.000735994	No
BGN	TvsG-up	633	protein_coding	40.3678	107.065	1.40721	5.35063e-05	0.00100535	No
SLFN13	TvsG-up	146857	protein_coding	16.9783	45.0079	1.40649	0.000210174	0.00296119	No
CLIP3	TvsG-up	25999	protein_coding	2.25014	5.96307	1.40604	5.49881e-06	0.000162286	No
ANKH	TvsG-up	56172	protein_coding	44.8253	118.721	1.40519	7.06403e-05	0.00126867	No
ADAMTS17	TvsG-up	170691	protein_coding	4.00988	10.6075	1.40346	2.7871e-06	9.23671e-05	No
PDGFA	TvsG-up	5154	protein_coding	5.74254	15.1849	1.40287	0.00086318	0.00891185	No
DZIP1	TvsG-up	22873	protein_coding	6.0701	16.0427	1.40213	2.92267e-06	9.54102e-05	No
PRDM8	TvsG-up	56978	protein_coding	1.40197	3.70496	1.402	0.000909015	0.00930103	No
STAMBPL1	TvsG-up	57559	protein_coding	5.05133	13.3254	1.39944	0.00072078	0.00776229	No
NFKB2	TvsG-up	4791	protein_coding	9.50057	25.0226	1.39715	1.48791e-08	1.14575e-06	No
GEM	TvsG-up	2669	protein_coding	9.22486	24.2924	1.3969	0.000739484	0.00789639	No
CLEC10A	TvsG-up	10462	protein_coding	4.93205	12.9866	1.39677	0.000204908	0.00289891	No
CHST11	TvsG-up	50515	protein_coding	12.3619	32.5226	1.39554	6.97867e-05	0.00125616	No
ADAMTS2	TvsG-up	9509	protein_coding	9.61754	25.2722	1.39381	0.000777741	0.00819871	No
RELB	TvsG-up	5971	protein_coding	3.49709	9.17095	1.39092	2.42059e-05	0.000531378	No
CENPK	TvsG-up	64105	protein_coding	2.19897	5.75933	1.38907	4.95304e-05	0.000945452	No
TMSB4XP8	TvsG-up	7117	pseudogene	2.13669	5.59567	1.38893	0.000594367	0.00666413	No
PIK3CG	TvsG-up	5294	protein_coding	10.5436	27.6087	1.38875	0.000512935	0.00596848	No
PLEKHF1	TvsG-up	79156	protein_coding	1.82401	4.77489	1.38836	0.00029499	0.00388474	No
MGAT4B	TvsG-up	11282	protein_coding	23.9132	62.5662	1.38758	0.000767775	0.00811284	No
ACOT7	TvsG-up	11332	protein_coding	2.8966	7.57538	1.38696	6.28936e-05	0.00114846	No
PLEKHG1	TvsG-up	57480	protein_coding	18.3117	47.8698	1.38635	5.47226e-05	0.00102579	No
PLP2	TvsG-up	5355	protein_coding	4.56194	11.9126	1.38477	0.000116261	0.00187596	No
NR2F1	TvsG-up	7025	protein_coding	6.18663	16.1523	1.38452	9.50239e-07	3.87097e-05	No
MTHFD2	TvsG-up	10797	protein_coding	9.60767	25.0633	1.38332	0.000387087	0.0047875	No
TMEM176B	TvsG-up	28959	protein_coding	10.6803	27.7928	1.37975	0.00018204	0.00264719	No
KIAA1755	TvsG-up	85449	protein_coding	4.21618	10.9652	1.37892	3.76296e-05	0.000760004	No
PSMB9	TvsG-up	5698	protein_coding	8.2002	21.3264	1.37891	0.000429054	0.00519165	No
IL4I1	TvsG-up	259307	protein_coding	1.02028	2.65266	1.37848	0.000582337	0.00655991	No
LMTK3	TvsG-up	114783	protein_coding	1.95334	5.07704	1.37805	0.000787378	0.00827284	No
ARRDC2	TvsG-up	27106	protein_coding	17.1418	44.5528	1.37799	0.000245003	0.00336001	No
SYT11	TvsG-up	23208	protein_coding	9.36192	24.3304	1.37788	0.000196688	0.00280913	No
COL13A1	TvsG-up	1305	protein_coding	3.82889	9.9441	1.37692	0.000789333	0.00828489	No
TWIST1	TvsG-up	7291	protein_coding	0.887929	2.30319	1.37512	0.000810313	0.00846069	No
RIN1	TvsG-up	9610	protein_coding	1.54732	4.01329	1.37501	3.57599e-05	0.000730855	No
BAG3	TvsG-up	9531	protein_coding	9.97773	25.8555	1.37369	1.93679e-05	0.000448998	No
MROH6	TvsG-up	642475	protein_coding	1.32195	3.42523	1.37353	0.000330039	0.00423401	No
HMCN1	TvsG-up	83872	protein_coding	46.6776	120.893	1.37293	0.000134684	0.00210254	No
MSS51	TvsG-up	118490	protein_coding	2.49606	6.45297	1.37031	0.000327959	0.00421255	No
KLF16	TvsG-up	83855	protein_coding	1.14165	2.94925	1.36923	4.7146e-05	0.000910073	No
EMP2	TvsG-up	2013	protein_coding	22.505	58.0045	1.36592	5.05893e-05	0.000961838	No
TMEM92	TvsG-up	162461	protein_coding	0.947221	2.42663	1.35718	0.000766652	0.00811069	No
SLFN5	TvsG-up	162394	protein_coding	60.6707	155.421	1.35711	0.000111157	0.00180943	No
AQP3	TvsG-up	360	protein_coding	1.69766	4.34827	1.35689	0.000517423	0.00599415	No
SH3BP2	TvsG-up	6452	protein_coding	20.9596	53.62	1.35516	5.60581e-06	0.00016524	No
ADAMTSL1	TvsG-up	92949	protein_coding	9.23006	23.5907	1.3538	2.13544e-06	7.37235e-05	No
KCNJ6	TvsG-up	3763	protein_coding	3.32874	8.4934	1.35137	0.000270746	0.00363937	No
ASF1B	TvsG-up	55723	protein_coding	1.334	3.39879	1.34926	0.000596667	0.00667744	No
MX2	TvsG-up	4600	protein_coding	10.8743	27.6915	1.34853	0.000964248	0.00973335	No
AQP1	TvsG-up	358	protein_coding	68.1297	173.328	1.34715	0.000242299	0.00332974	No
OMD	TvsG-up	4958	protein_coding	13.3835	34.0313	1.34641	3.27382e-05	0.000681666	No
SH3PXD2A	TvsG-up	9644	protein_coding	30.2537	76.9079	1.34602	0.000157907	0.00237842	No
PLEC	TvsG-up	5339	protein_coding	111.519	283.356	1.34533	5.1915e-05	0.000981598	No
APOBR	TvsG-up	55911	protein_coding	1.85644	4.71349	1.34426	9.46307e-05	0.00158892	No
PTPDC1	TvsG-up	138639	protein_coding	10.3759	26.2585	1.33955	0.000960698	0.00970159	No
INF2	TvsG-up	64423	protein_coding	17.2311	43.5702	1.33833	0.000369366	0.00461352	No
PADI2	TvsG-up	11240	protein_coding	2.51196	6.35107	1.33818	0.000939092	0.00952751	No
FANCA	TvsG-up	2175	protein_coding	4.4211	11.1775	1.33812	9.20357e-06	0.000250375	No
FAM155A	TvsG-up	728215	protein_coding	1.8838	4.7571	1.33643	0.000304948	0.00397659	No
CDC25B	TvsG-up	994	protein_coding	12.2818	31.0008	1.33578	0.000233546	0.00323353	No
KIAA0226	TvsG-up	9711	protein_coding	18.3073	46.1994	1.33546	3.27896e-05	0.000681762	No
TAP1	TvsG-up	6890	protein_coding	17.0309	42.9711	1.33521	0.000320825	0.00414087	No
B4GALT5	TvsG-up	9334	protein_coding	18.5878	46.8878	1.33486	0.00017756	0.00259147	No
ATP2A3	TvsG-up	489	protein_coding	9.71669	24.4984	1.33415	0.000609223	0.00679261	No
P2RX7	TvsG-up	5027	protein_coding	3.85555	9.72044	1.33408	0.000474322	0.00562575	No
TBC1D9	TvsG-up	23158	protein_coding	23.9752	60.3997	1.333	4.53731e-05	0.000880098	No
PDE4C	TvsG-up	5143	protein_coding	5.42941	13.664	1.33151	7.2429e-06	0.000206397	No
RARG	TvsG-up	5916	protein_coding	11.485	28.8818	1.33041	0.000192301	0.00276291	No
GPR153	TvsG-up	387509	protein_coding	2.15363	5.41407	1.32994	1.31186e-06	5.03025e-05	No
RENBP	TvsG-up	5973	protein_coding	1.96226	4.92268	1.32692	2.73734e-06	9.09214e-05	No
AUTS2	TvsG-up	26053	protein_coding	11.861	29.7219	1.3253	1.10908e-05	0.000289568	Yes
PLK2	TvsG-up	10769	protein_coding	25.8907	64.8565	1.32482	8.87434e-06	0.000242795	No
C2orf27A	TvsG-up	29798	protein_coding	2.73292	6.83164	1.32179	0.000243294	0.0033415	No
ANTXR2	TvsG-up	118429	protein_coding	19.7864	49.4542	1.32159	0.000138195	0.0021448	No
KRT18P57	TvsG-up	643329	pseudogene	1.58506	3.96124	1.32141	0.000299856	0.00393108	No
ADAMTSL4	TvsG-up	54507	protein_coding	6.68063	16.6731	1.31947	4.43693e-05	0.000869769	No
CDR1	TvsG-up	1038	protein_coding	19.5255	48.7302	1.31946	4.87069e-05	0.000933445	No
PLEKHG2	TvsG-up	64857	protein_coding	9.18452	22.9113	1.31879	0.000279935	0.00372946	No
TK1	TvsG-up	7083	protein_coding	1.59267	3.97038	1.31783	0.000554262	0.00630881	No
ZNF217	TvsG-up	7764	protein_coding	40.6614	101.301	1.31691	0.000990124	0.00990205	No
RGS11	TvsG-up	8786	protein_coding	1.69635	4.22509	1.31655	0.00026134	0.00353944	No
CCDC88B	TvsG-up	283234	protein_coding	5.52842	13.7627	1.31583	0.000334037	0.0042746	No
ITGA11	TvsG-up	22801	protein_coding	7.20318	17.9292	1.31561	0.00035802	0.00450228	No
SLC47A1	TvsG-up	55244	protein_coding	8.84349	22.0061	1.31521	0.000902675	0.00924404	No
LOXL1	TvsG-up	4016	protein_coding	4.69427	11.6666	1.31342	8.84658e-05	0.00150649	No
THSD4	TvsG-up	79875	protein_coding	38.3817	95.1447	1.30971	0.00047672	0.00564581	No
TUBA1A	TvsG-up	7846	protein_coding	29.4602	72.982	1.30877	0.000202499	0.00287161	No
MCTP1	TvsG-up	79772	protein_coding	14.3274	35.4715	1.30788	0.000613286	0.0068284	No
COL7A1	TvsG-up	1294	protein_coding	6.5016	16.0959	1.30783	9.85084e-06	0.000262916	No
IFI16	TvsG-up	3428	protein_coding	43.8395	108.524	1.30771	0.000337331	0.00430986	No
ZFP69B	TvsG-up	65243	protein_coding	2.1656	5.35738	1.30676	0.000822411	0.00857122	No
THEMIS2	TvsG-up	9473	protein_coding	15.7844	39.0256	1.30592	0.000327481	0.00421126	No
CNKSR2	TvsG-up	22866	protein_coding	3.8071	9.4115	1.30573	2.50912e-05	0.000547655	No
SPRY1	TvsG-up	10252	protein_coding	26.7593	66.0292	1.30306	7.5462e-05	0.00133725	No
FYN	TvsG-up	2534	protein_coding	42.6153	105.133	1.30277	0.000173007	0.00253891	No
RNF19B	TvsG-up	127544	protein_coding	11.5831	28.5244	1.30017	8.41913e-05	0.00145121	No
NPC1	TvsG-up	4864	protein_coding	25.2619	62.1893	1.2997	0.000347989	0.00440152	No
KIAA1549L	TvsG-up	25758	protein_coding	3.40973	8.37982	1.29726	0.000579755	0.00654002	No
C4A	TvsG-up	720	protein_coding	18.7023	45.9617	1.29722	0.000521253	0.00602454	No
ADARB1	TvsG-up	104	protein_coding	15.1218	37.1472	1.29662	2.38614e-05	0.000525739	No
PIM1	TvsG-up	5292	protein_coding	6.39312	15.6921	1.29545	0.000150252	0.0022919	No
MN1	TvsG-up	4330	protein_coding	3.97841	9.75151	1.29343	1.27901e-05	0.000323718	No
HMHA1	TvsG-up	23526	protein_coding	12.453	30.5208	1.2933	4.47051e-05	0.000875637	No
FBXO41	TvsG-up	150726	protein_coding	4.23599	10.3791	1.29292	0.000575762	0.00650745	No
PTK2B	TvsG-up	2185	protein_coding	28.4315	69.5921	1.29143	0.000763075	0.00808711	No
LRRK1	TvsG-up	79705	protein_coding	12.002	29.3549	1.29032	6.05265e-05	0.00111627	No
FOSL2	TvsG-up	2355	protein_coding	42.9439	104.828	1.2875	0.000575782	0.00650745	No
TBX18	TvsG-up	9096	protein_coding	3.72011	9.07909	1.2872	2.24762e-05	0.000501201	No
PTPRCAP	TvsG-up	5790	protein_coding	3.41877	8.33458	1.28563	4.50111e-05	0.000878621	No
MCOLN3	TvsG-up	55283	protein_coding	4.54029	11.054	1.28371	0.000319135	0.00412572	No
PLIN2	TvsG-up	123	protein_coding	15.7302	38.2895	1.28341	0.000288768	0.00382167	No
RP11-254B13.3	TvsG-up		pseudogene	1.63315	3.97312	1.28262	0.000399012	0.00489964	No
CMTM3	TvsG-up	123920	protein_coding	8.75029	21.2828	1.28228	0.000620878	0.00690011	No
SEMA4C	TvsG-up	54910	protein_coding	11.8674	28.8249	1.28031	0.00092662	0.00942991	No
C10orf128	TvsG-up	170371	protein_coding	7.1468	17.3224	1.27727	0.000948745	0.00960514	No
C1R	TvsG-up	715	protein_coding	36.7028	88.9141	1.27652	0.000227839	0.00317467	No
KCNAB2	TvsG-up	8514	protein_coding	6.54266	15.8419	1.27579	0.000970448	0.00977537	No
RTKN2	TvsG-up	219790	protein_coding	3.45602	8.35761	1.27398	0.000692593	0.00752289	No
EDEM1	TvsG-up	9695	protein_coding	44.9352	108.61	1.27324	0.000850229	0.00881607	No
TBXAS1	TvsG-up	6916	protein_coding	7.46571	18.0396	1.27282	0.000331117	0.00424177	No
SYNPO	TvsG-up	11346	protein_coding	20.4594	49.4213	1.27237	0.000782583	0.00823927	No
SERTAD2	TvsG-up	9792	protein_coding	17.7384	42.7609	1.26941	0.000148752	0.00227479	No
CD274	TvsG-up	29126	protein_coding	6.44628	15.5367	1.26914	0.000260523	0.00353563	No
MYO1F	TvsG-up	4542	protein_coding	9.96074	24.0021	1.26884	0.000105388	0.00173553	No
TCIRG1	TvsG-up	10312	protein_coding	14.106	33.9856	1.26861	2.20513e-05	0.000492184	No
PHLDB2	TvsG-up	90102	protein_coding	37.1385	89.3434	1.26645	0.000239712	0.00330607	No
ZC3H12D	TvsG-up	340152	protein_coding	3.72429	8.95324	1.26545	0.00046435	0.00553257	No
CACNA1C	TvsG-up	775	protein_coding	11.3935	27.3892	1.2654	0.000943637	0.0095615	No
CD4	TvsG-up	920	protein_coding	14.9584	35.9511	1.26508	0.00092672	0.00942991	No
KIAA0922	TvsG-up	23240	protein_coding	20.0172	48.0966	1.2647	0.000102664	0.00169884	No
KBTBD8	TvsG-up	84541	protein_coding	3.84616	9.23867	1.26427	0.000771238	0.00813768	No
NOS1AP	TvsG-up	9722	protein_coding	2.56326	6.13959	1.26016	0.000502658	0.00586899	No
YBX3	TvsG-up	8531	protein_coding	42.923	102.732	1.25906	2.89136e-05	0.000616669	No
ARHGAP40	TvsG-up	343578	protein_coding	1.3191	3.15571	1.25841	0.000791668	0.00830576	No
DOPEY2	TvsG-up	9980	protein_coding	20.6041	49.2609	1.25751	3.87938e-05	0.000775681	No
CD83	TvsG-up	9308	protein_coding	12.1303	28.9404	1.25447	1.2548e-06	4.85897e-05	No
HOXB3	TvsG-up	3213	protein_coding	2.37884	5.67409	1.25413	0.000269053	0.00362067	No
OLFML2B	TvsG-up	25903	protein_coding	14.7059	35.0643	1.25361	0.000191204	0.0027488	No
RCN3	TvsG-up	57333	protein_coding	4.06585	9.68858	1.25273	0.00041813	0.00508753	No
RASAL3	TvsG-up	64926	protein_coding	3.92908	9.35787	1.25199	0.00098171	0.00985631	No
RGS2	TvsG-up	5997	protein_coding	13.2323	31.5114	1.25181	0.000170109	0.00252043	No
LMCD1	TvsG-up	29995	protein_coding	8.10343	19.2709	1.24982	0.00010362	0.00171231	No
MYC	TvsG-up	4609	protein_coding	6.65414	15.8104	1.24855	2.78045e-05	0.000597261	No
TMEM184A	TvsG-up	202915	protein_coding	3.02944	7.18007	1.24494	0.000420574	0.0051095	No
RYR1	TvsG-up	6261	protein_coding	9.94324	23.5469	1.24375	0.00080995	0.00846069	No
PDCD1LG2	TvsG-up	80380	protein_coding	3.61565	8.55747	1.24293	0.000797922	0.00834947	No
FRMD6	TvsG-up	122786	protein_coding	21.3903	50.6162	1.24264	0.000108463	0.00177595	No
NLGN2	TvsG-up	57555	protein_coding	3.82589	9.05102	1.24229	0.000170592	0.00252043	No
KLF8	TvsG-up	11279	protein_coding	10.1699	24.0574	1.24217	0.000185592	0.00268582	No
HIST1H4I	TvsG-up	8294	protein_coding	2.72557	6.43219	1.23875	6.23281e-05	0.0011416	No
RNF125	TvsG-up	54941	protein_coding	5.2817	12.4623	1.2385	8.14502e-05	0.00141412	No
PTGIS	TvsG-up	5740	protein_coding	11.6463	27.4353	1.23616	0.000215323	0.00302663	No
MIDN	TvsG-up	90007	protein_coding	9.15145	21.5194	1.23356	8.26878e-05	0.00143147	No
TSPAN11	TvsG-up	441631	protein_coding	6.11956	14.3858	1.23315	6.16348e-05	0.00113076	No
SLC36A1	TvsG-up	206358	protein_coding	8.91372	20.9417	1.23228	0.000429283	0.00519165	No
FGFR1	TvsG-up	2260	protein_coding	24.2363	56.8928	1.23108	8.9145e-07	3.7006e-05	No
TRPV2	TvsG-up	51393	protein_coding	5.92853	13.8998	1.22932	0.000925255	0.00942299	No
PYCARD	TvsG-up	29108	protein_coding	2.1658	5.07613	1.22883	0.000735688	0.00788744	No
INPP4A	TvsG-up	3631	protein_coding	34.2546	80.0986	1.22548	0.00062694	0.00695139	No
GAB2	TvsG-up	9846	protein_coding	14.5192	33.9111	1.2238	0.000169576	0.00251471	No
AEBP1	TvsG-up	165	protein_coding	71.7284	167.349	1.22224	0.000230418	0.00320502	No
UNC13D	TvsG-up	201294	protein_coding	5.07144	11.8286	1.22181	0.000472492	0.00560681	No
MICALL2	TvsG-up	79778	protein_coding	7.28905	17.0002	1.22175	0.000822686	0.00857122	No
MYBL1	TvsG-up	4603	protein_coding	4.12204	9.60575	1.22054	9.61852e-05	0.00161051	No
SRGAP2	TvsG-up	23380	protein_coding	14.4391	33.6215	1.2194	0.000200638	0.00284957	No
LMNA	TvsG-up	4000	protein_coding	117.706	273.306	1.21534	0.000255155	0.0034667	No
PCNXL2	TvsG-up	80003	protein_coding	27.2973	63.0057	1.20672	0.000499063	0.00583554	No
GRASP	TvsG-up	160622	protein_coding	4.83989	11.1657	1.20603	0.000216078	0.00303368	No
CACNB1	TvsG-up	782	protein_coding	4.17103	9.61168	1.20438	0.000601855	0.00672609	No
PPP1R18	TvsG-up	170954	protein_coding	10.0876	23.2154	1.2025	7.97501e-05	0.00139368	No
MARVELD1	TvsG-up	83742	protein_coding	7.14736	16.4299	1.20085	0.000883042	0.0090662	No
MFSD2A	TvsG-up	84879	protein_coding	6.06985	13.9443	1.19994	0.00066556	0.00728201	No
SLC9B2	TvsG-up	133308	protein_coding	3.35993	7.71115	1.19851	0.000641886	0.00709818	No
BTG1	TvsG-up	694	protein_coding	37.3785	85.6886	1.19689	0.000209599	0.00295525	No
NAV1	TvsG-up	89796	protein_coding	38.3483	87.8236	1.19545	9.06052e-05	0.00153136	No
SULF2	TvsG-up	55959	protein_coding	36.8988	84.4648	1.19478	0.000713487	0.00770104	No
DLG4	TvsG-up	1742	protein_coding	6.61642	15.1323	1.1935	0.000203114	0.00287863	No
GLIPR2	TvsG-up	152007	protein_coding	8.35854	19.062	1.18938	0.000192666	0.00276485	No
FBLN1	TvsG-up	2192	protein_coding	65.52	149.353	1.18871	0.000327851	0.00421255	No
KCTD17	TvsG-up	79734	protein_coding	2.59615	5.89695	1.1836	0.000600837	0.00672097	No
TIMP2	TvsG-up	7077	protein_coding	50.4131	114.42	1.18247	0.000307511	0.00400162	Yes
NFKBIE	TvsG-up	4794	protein_coding	4.01984	9.12333	1.18242	0.000184177	0.00267018	No
CRISPLD2	TvsG-up	83716	protein_coding	27.7947	62.9873	1.18025	1.56116e-06	5.71012e-05	No
GATS	TvsG-up	352954	protein_coding	4.11246	9.29571	1.17656	0.000133063	0.00208538	No
AXL	TvsG-up	558	protein_coding	28.2467	63.6201	1.1714	8.88323e-05	0.00151166	No
FAM102B	TvsG-up	284611	protein_coding	24.0123	53.9698	1.16838	0.000135457	0.00210859	No
IMPDH1	TvsG-up	3614	protein_coding	6.1872	13.8958	1.16729	0.000301549	0.00394297	No
PLEKHA6	TvsG-up	22874	protein_coding	8.0841	18.1025	1.16303	7.76031e-06	0.00021906	No
DNMT1	TvsG-up	1786	protein_coding	24.7681	55.3591	1.16033	0.00012378	0.0019721	No
PDE4DIP	TvsG-up	9659	protein_coding	102.865	227.91	1.14772	0.000159389	0.00239623	No
RGS19	TvsG-up	10287	protein_coding	3.08128	6.80953	1.14403	0.000168475	0.00250148	No
AHNAK	TvsG-up	79026	protein_coding	1715.24	3790.47	1.14397	0.0003315	0.00424441	Yes
MMP2	TvsG-up	4313	protein_coding	44.4276	98.1649	1.14375	0.000160721	0.0024114	No
STK10	TvsG-up	6793	protein_coding	18.9655	41.7668	1.13898	0.000989675	0.00990205	No
LRP1	TvsG-up	4035	protein_coding	276.196	608.148	1.13873	0.000112784	0.00183094	No
RORB	TvsG-up	6096	protein_coding	4.50599	9.89684	1.13512	3.0748e-06	9.94296e-05	No
CNTNAP1	TvsG-up	8506	protein_coding	5.04216	11.0528	1.13229	0.000119141	0.0019096	No
SKAP2	TvsG-up	8935	protein_coding	15.5895	34.1634	1.13187	0.000452341	0.0054078	No
ANPEP	TvsG-up	290	protein_coding	5.8349	12.7723	1.13023	0.000134323	0.00209963	No
ADCY3	TvsG-up	109	protein_coding	10.6196	23.2382	1.12977	0.000870656	0.00897745	No
SH3BGRL3	TvsG-up	83442	protein_coding	8.5554	18.66	1.12504	0.000793015	0.00831263	No
TMTC1	TvsG-up	83857	protein_coding	18.3547	40.0155	1.12441	0.000876977	0.00902159	No
IL7	TvsG-up	3574	protein_coding	4.26292	9.27802	1.12197	0.000666019	0.00728371	No
AIM1	TvsG-up	202	protein_coding	31.0738	67.4227	1.11754	0.000932969	0.00948143	No
BCL3	TvsG-up	602	protein_coding	2.53594	5.49646	1.11598	0.000173708	0.00254764	No
TYMP	TvsG-up	1890	protein_coding	10.7211	23.2356	1.11589	0.000657239	0.00721511	No
LFNG	TvsG-up	3955	protein_coding	4.12737	8.94397	1.11569	0.000761126	0.00807716	No
TMEM63A	TvsG-up	9725	protein_coding	27.4592	59.3175	1.11117	0.000245062	0.00336001	No
COTL1	TvsG-up	23406	protein_coding	16.8913	36.4648	1.11022	6.40347e-05	0.00116663	No
ENPP2	TvsG-up	5168	protein_coding	16.8696	36.2913	1.10519	0.000459616	0.00548385	No
NAV3	TvsG-up	89795	protein_coding	9.55425	20.5373	1.10403	0.000110136	0.00179794	No
IFFO1	TvsG-up	25900	protein_coding	5.6093	12.0537	1.10358	0.000544677	0.0062174	No
EVL	TvsG-up	51466	protein_coding	24.4852	52.4846	1.09998	0.000376278	0.00468522	No
SDC3	TvsG-up	9672	protein_coding	15.4952	33.1943	1.09911	0.000843959	0.00875863	No
SSC5D	TvsG-up	284297	protein_coding	3.34892	7.13856	1.09194	0.000492643	0.00577453	No
CALHM2	TvsG-up	51063	protein_coding	5.70544	12.1574	1.09143	0.000989875	0.00990205	No
NIPAL2	TvsG-up	79815	protein_coding	15.0539	32.0553	1.09043	0.000418452	0.00508887	No
TRAF1	TvsG-up	7185	protein_coding	11.6002	24.6794	1.08916	8.77547e-05	0.00149723	No
NAMPT	TvsG-up	10135	protein_coding	58.4617	124.255	1.08774	0.000696835	0.00754847	No
STARD9	TvsG-up	57519	protein_coding	27.5265	58.4393	1.08612	0.000255638	0.00347129	No
CSK	TvsG-up	1445	protein_coding	9.94717	21.0699	1.08282	0.00013551	0.00210859	No
RARA	TvsG-up	5914	protein_coding	6.66311	14.0618	1.07751	0.000121392	0.00194179	No
DDX60L	TvsG-up	91351	protein_coding	34.213	72.1556	1.07657	0.000596255	0.00667744	No
NFATC2	TvsG-up	4773	protein_coding	21.1344	44.5197	1.07485	0.000983975	0.0098702	No
MAP7D1	TvsG-up	55700	protein_coding	16.6521	35.0454	1.07352	0.000782366	0.00823927	No
GBGT1	TvsG-up	26301	protein_coding	3.64521	7.65015	1.06949	0.000316495	0.00410188	No
FCHSD1	TvsG-up	89848	protein_coding	8.62419	18.0726	1.06734	0.000196299	0.00280524	No
LPCAT4	TvsG-up	254531	protein_coding	4.26133	8.85975	1.05596	0.000871493	0.00897955	No
SLITRK4	TvsG-up	139065	protein_coding	3.75487	7.79422	1.05364	0.000845871	0.00877468	No
RARRES2	TvsG-up	5919	protein_coding	6.56409	13.591	1.04999	5.62102e-06	0.000165485	No
C1orf21	TvsG-up	81563	protein_coding	15.5002	32.0603	1.0485	4.51504e-05	0.000878621	No
ZYX	TvsG-up	7791	protein_coding	11.9147	24.6329	1.04785	0.000327507	0.00421126	No
GNAO1	TvsG-up	2775	protein_coding	3.7464	7.73781	1.04642	0.000694681	0.00753875	No
DIAPH2	TvsG-up	1730	protein_coding	17.452	35.8541	1.03874	0.00018392	0.00266807	No
FOXN3	TvsG-up	1112	protein_coding	42.0664	86.3788	1.03801	0.00047007	0.00558597	No
SLCO3A1	TvsG-up	28232	protein_coding	17.7402	36.4077	1.03722	0.000954657	0.00965684	No
EMP1	TvsG-up	2012	protein_coding	137.61	281.79	1.03403	0.000787495	0.00827284	No
MAN1A1	TvsG-up	4121	protein_coding	51.7264	105.729	1.0314	0.000353032	0.00444654	No
TPP1	TvsG-up	1200	protein_coding	32.2584	65.8817	1.0302	0.000699565	0.00757121	No
GPR124	TvsG-up	25960	protein_coding	12.3807	25.2801	1.02991	0.000147175	0.00226242	No
GSN	TvsG-up	2934	protein_coding	528.047	1077.16	1.0285	0.000730788	0.00784192	No
ZNF423	TvsG-up	23090	protein_coding	7.18839	14.3916	1.00149	0.000510621	0.0059475	No
FPR1	TvsG-up	2357	protein_coding	3.39774	6.77443	0.995523	0.000752731	0.00800932	No
GRAMD1A	TvsG-up	57655	protein_coding	11.8811	23.562	0.987793	0.000854419	0.00884805	No
ZNF521	TvsG-up	25925	protein_coding	16.2074	32.0999	0.985917	0.000143925	0.00222223	No
BCL9L	TvsG-up	283149	protein_coding	8.56152	16.8203	0.974261	0.000987613	0.00989427	No
KLF6	TvsG-up	1316	protein_coding	113.944	221.433	0.958546	0.000479398	0.00566356	No
PHF19	TvsG-up	26147	protein_coding	9.18996	17.7931	0.953186	0.000747177	0.00796406	No
PTPRD	TvsG-up	5789	protein_coding	16.1399	31.0563	0.94425	0.000739904	0.00789735	No
SERPING1	TvsG-up	710	protein_coding	38.5602	73.8726	0.937927	0.000313708	0.00407312	No
NLRP1	TvsG-up	22861	protein_coding	28.2143	53.6528	0.927228	0.000317959	0.00411494	No
FBLN2	TvsG-up	2199	protein_coding	51.7931	93.6455	0.854449	0.000291739	0.0038525	No
LRRN1	TvsG-up	57633	protein_coding	6.70606	12.0677	0.847609	0.000156093	0.00235999	No
IGF2	TvsG-up	3481	protein_coding	10.3285	18.1596	0.8141	0.000990452	0.00990205	No
SYNE1	TvsG-dn	23345	protein_coding	744.6	609.289	-0.289339	0.000148501	0.00227479	No
TTC23L	TvsG-dn	153657	protein_coding	3.63133	2.85014	-0.349467	0.000536564	0.00614526	No
TMEM132B	TvsG-dn	114795	protein_coding	18.7153	14.5505	-0.363144	0.000189459	0.00272894	No
SLC25A33	TvsG-dn	84275	protein_coding	9.8013	7.5449	-0.377471	0.000538713	0.00616399	No
TTC40	TvsG-dn		protein_coding	12.1158	9.31078	-0.379912	0.00027419	0.00367332	No
MAP2K6	TvsG-dn	5608	protein_coding	14.1326	10.8216	-0.385108	0.000661182	0.00724733	No
SLC16A5	TvsG-dn	9121	protein_coding	11.7318	8.96939	-0.387336	0.000657341	0.00721511	No
ERCC8	TvsG-dn	1161	protein_coding	14.9639	11.3687	-0.396425	0.000784635	0.00825725	No
CAPS2	TvsG-dn	84698	protein_coding	24.0504	18.1078	-0.409449	0.000968741	0.00976228	No
SULT1A1	TvsG-dn	6817	protein_coding	30.7408	23.088	-0.41301	0.000451903	0.0054078	No
CFL2	TvsG-dn	1073	protein_coding	37.3845	28.0228	-0.41584	0.000512148	0.00596239	No
TBCEL	TvsG-dn	219899	protein_coding	64.5475	48.3799	-0.415952	0.000726502	0.0078169	No
AHCYL2	TvsG-dn	23382	protein_coding	94.3106	70.566	-0.418446	0.000503304	0.00587368	No
SLC6A17	TvsG-dn	388662	protein_coding	3.39525	2.53976	-0.418822	0.000680756	0.0074111	No
TRIM2	TvsG-dn	23321	protein_coding	282	210.935	-0.418898	0.000966751	0.00975041	No
PPARGC1A	TvsG-dn	10891	protein_coding	98.0599	73.0429	-0.424918	3.78889e-06	0.000118882	No
KIF6	TvsG-dn	221458	protein_coding	8.17019	6.07646	-0.42714	0.000656724	0.00721494	No
RAB30	TvsG-dn	27314	protein_coding	57.8646	43.0136	-0.427888	9.01457e-05	0.00152674	No
RARB	TvsG-dn	5915	protein_coding	27.804	20.6103	-0.431927	0.000569861	0.00645878	No
PRKCE	TvsG-dn	5581	protein_coding	29.5068	21.8629	-0.432562	8.1233e-05	0.00141252	No
LIFR	TvsG-dn	3977	protein_coding	258.485	191.406	-0.433446	0.000641962	0.00709818	No
ZFP36L2	TvsG-dn	678	protein_coding	204.024	150.502	-0.43896	0.000398467	0.00489796	No
CERK	TvsG-dn	64781	protein_coding	68.6953	50.5883	-0.441408	0.00026383	0.00356074	No
TLE1	TvsG-dn	7088	protein_coding	26.6773	19.5955	-0.445091	0.000359206	0.00451245	No
AAMDC	TvsG-dn	28971	protein_coding	8.90639	6.51912	-0.450165	0.000825899	0.00859392	No
CABLES1	TvsG-dn	91768	protein_coding	23.0449	16.8444	-0.452174	0.000959698	0.00969558	No
LRRC2	TvsG-dn	79442	protein_coding	48.8184	35.6481	-0.4536	0.000983867	0.0098702	No
ATXN10	TvsG-dn	25814	protein_coding	91.4155	66.7216	-0.454284	0.000402819	0.00493124	No
SYNM	TvsG-dn	23336	protein_coding	26.0665	19.0166	-0.454943	0.000176859	0.00258281	No
GALNT14	TvsG-dn	79623	protein_coding	4.54554	3.30628	-0.459241	0.000280658	0.00373702	No
LYRM7	TvsG-dn	90624	protein_coding	38.8631	28.261	-0.459589	0.000772305	0.00814536	No
MAP7D3	TvsG-dn	79649	protein_coding	32.7645	23.8107	-0.460523	0.000401628	0.00492168	No
KNSTRN	TvsG-dn	90417	protein_coding	30.8315	22.3822	-0.462056	0.00043756	0.00527314	No
BMP2	TvsG-dn	650	protein_coding	28.7906	20.8809	-0.463414	0.000329087	0.00422477	No
NT5DC1	TvsG-dn	221294	protein_coding	64.4056	46.708	-0.463517	0.000527089	0.00607152	No
ARHGEF4	TvsG-dn	50649	protein_coding	13.9617	10.1043	-0.466506	0.000395723	0.00487172	No
TNS4	TvsG-dn	84951	protein_coding	18.83	13.5983	-0.469615	0.00017111	0.00252191	No
EFHC2	TvsG-dn	80258	protein_coding	4.49941	3.24284	-0.472476	0.000517111	0.005994	No
PIGK	TvsG-dn	10026	protein_coding	67.9668	48.9193	-0.474427	0.000570395	0.00645878	No
LCA5L	TvsG-dn	150082	protein_coding	9.02845	6.47971	-0.478548	8.35324e-05	0.00144296	No
GCDH	TvsG-dn	2639	protein_coding	15.1267	10.8524	-0.479091	0.000834289	0.00866952	No
ZNF569	TvsG-dn	148266	protein_coding	17.8749	12.8006	-0.481729	0.000888944	0.00912289	No
LRRIQ1	TvsG-dn	84125	protein_coding	10.4673	7.49062	-0.482735	0.000429209	0.00519165	No
ADIPOR2	TvsG-dn	79602	protein_coding	79.7634	57.0139	-0.484412	0.000691327	0.0075156	No
CCDC170	TvsG-dn	80129	protein_coding	27.3583	19.5433	-0.4853	2.03957e-07	1.04122e-05	No
RWDD2B	TvsG-dn	10069	protein_coding	16.5696	11.8364	-0.485317	0.000330159	0.00423401	No
PTPN4	TvsG-dn	5775	protein_coding	129.963	92.7668	-0.486415	0.000390523	0.00482006	No
EIF3L	TvsG-dn	51386	protein_coding	389.19	277.661	-0.487149	0.00054268	0.00620346	No
GALNT10	TvsG-dn	55568	protein_coding	81.1223	57.8387	-0.488064	0.000184384	0.00267157	No
CYP7B1	TvsG-dn	9420	protein_coding	29.122	20.7553	-0.488629	9.17762e-05	0.0015464	No
HAP1	TvsG-dn	9001	protein_coding	7.44981	5.30519	-0.489799	0.000114052	0.00184778	No
RDX	TvsG-dn	5962	protein_coding	167.647	119.285	-0.49102	0.000403798	0.00493819	No
CNST	TvsG-dn	163882	protein_coding	76.9329	54.733	-0.491191	5.13859e-05	0.000973896	No
NDUFB5	TvsG-dn	4711	protein_coding	53.4198	37.8659	-0.496476	0.000658891	0.00722882	No
DTD2	TvsG-dn	112487	protein_coding	11.904	8.4222	-0.499178	0.000671452	0.00732643	No
PFDN5	TvsG-dn	5204	protein_coding	286.604	202.252	-0.502902	0.000747481	0.00796406	No
SLC35G1	TvsG-dn	159371	protein_coding	10.2481	7.2247	-0.504345	0.00056283	0.00639363	No
FBXL3	TvsG-dn	26224	protein_coding	143.353	100.914	-0.506452	0.000494085	0.00578862	No
BOLA3	TvsG-dn	388962	protein_coding	8.0595	5.66742	-0.507999	0.000649949	0.00715376	No
CCDC51	TvsG-dn	79714	protein_coding	12.0072	8.43575	-0.509311	0.000935358	0.00949766	No
PCLO	TvsG-dn	27445	protein_coding	51.0995	35.8695	-0.510551	0.000386273	0.00477991	No
GNAI1	TvsG-dn	2770	protein_coding	28.4763	19.976	-0.511493	0.00033566	0.00429308	No
WDR96	TvsG-dn		protein_coding	18.4795	12.9457	-0.513448	0.000188481	0.00271943	No
SLC35B1	TvsG-dn	10237	protein_coding	36.5583	25.5847	-0.514917	0.000594721	0.00666499	Yes
DERL2	TvsG-dn	51009	protein_coding	51.2232	35.7593	-0.518476	0.000551526	0.00628362	No
GPR155	TvsG-dn	151556	protein_coding	32.6888	22.8202	-0.518488	0.000576797	0.00651585	No
TXN2	TvsG-dn	25828	protein_coding	30.4722	21.2365	-0.520948	0.000939815	0.00953082	No
CDR2	TvsG-dn	1039	protein_coding	54.792	38.146	-0.522433	0.000965965	0.00974658	No
COX7A2	TvsG-dn	1347	protein_coding	51.7477	35.9747	-0.52451	0.000916344	0.00935606	No
DYRK3	TvsG-dn	8444	protein_coding	17.688	12.2848	-0.525897	0.000317505	0.00411128	No
MPC1	TvsG-dn	51660	protein_coding	29.626	20.5599	-0.527033	0.000263173	0.00355551	No
ANKRD54	TvsG-dn	129138	protein_coding	18.1995	12.6294	-0.527111	0.000139918	0.00216873	No
ANKS1B	TvsG-dn	56899	protein_coding	41.9779	29.1029	-0.528464	0.000857177	0.00886895	No
DHX29	TvsG-dn	54505	protein_coding	77.9794	53.9803	-0.53066	0.000924707	0.00942299	No
MRPS7	TvsG-dn	51081	protein_coding	27.6933	19.166	-0.530989	0.000661052	0.00724733	No
TMX2	TvsG-dn	51075	protein_coding	51.9851	35.9718	-0.531231	0.00100178	0.00999868	No
EPB41L5	TvsG-dn	57669	protein_coding	128.263	88.749	-0.531306	0.000130683	0.00205774	No
ACSM5	TvsG-dn	54988	protein_coding	6.53914	4.52421	-0.531433	0.000501512	0.00585847	No
SCRN3	TvsG-dn	79634	protein_coding	27.8022	19.2112	-0.533253	0.000274986	0.00368193	No
MPPE1	TvsG-dn	65258	protein_coding	31.6788	21.8314	-0.537111	0.000557678	0.00634167	No
MRPS10	TvsG-dn	55173	protein_coding	38.2516	26.2608	-0.542609	0.000730787	0.00784192	No
PHYHD1	TvsG-dn	254295	protein_coding	17.7658	12.1898	-0.543426	0.000651418	0.0071665	No
COX6C	TvsG-dn	1345	protein_coding	91.7468	62.936	-0.543771	0.000351112	0.004427	No
BCAP31	TvsG-dn	10134	protein_coding	105.067	72.0044	-0.545155	0.000795244	0.00833	No
EIF3M	TvsG-dn	10480	protein_coding	112.206	76.7825	-0.547297	0.000442926	0.00532176	No
DHTKD1	TvsG-dn	55526	protein_coding	45.8523	31.3257	-0.549644	0.000730092	0.00784192	No
TFB2M	TvsG-dn	64216	protein_coding	14.0064	9.56131	-0.550805	0.000769764	0.00812927	No
COA3	TvsG-dn	28958	protein_coding	26.9368	18.3543	-0.553458	0.000709144	0.00766451	No
ADH5	TvsG-dn	128	protein_coding	117.239	79.875	-0.553633	0.000179844	0.00261843	No
DNAH6	TvsG-dn	1768	protein_coding	41.6495	28.371	-0.55388	0.000310486	0.00403565	No
PRMT10	TvsG-dn		protein_coding	44.4726	30.2763	-0.554726	0.000486347	0.0057259	No
SPEF1	TvsG-dn	25876	protein_coding	2.42748	1.65176	-0.55546	0.000289818	0.00383238	No
COX7B	TvsG-dn	1349	protein_coding	66.3143	45.0709	-0.557125	0.000232246	0.00322255	No
ZNF271	TvsG-dn		pseudogene	51.6958	35.1345	-0.55716	0.000459218	0.00548182	No
SEC62	TvsG-dn	7095	protein_coding	267.307	181.556	-0.558082	0.000290878	0.00384324	No
PPA1	TvsG-dn	5464	protein_coding	148.268	100.611	-0.559425	0.000422027	0.00512425	No
NQO1	TvsG-dn	1728	protein_coding	40.8628	27.7034	-0.560728	0.000110367	0.00179902	No
GDPD1	TvsG-dn	284161	protein_coding	5.29523	3.58986	-0.560763	0.000568029	0.00644411	No
MON1A	TvsG-dn	84315	protein_coding	10.0977	6.83948	-0.562068	0.000715064	0.00771112	No
ARSK	TvsG-dn	153642	protein_coding	13.1712	8.91657	-0.562826	0.000364268	0.00456171	No
PI4K2B	TvsG-dn	55300	protein_coding	63.0658	42.6831	-0.563192	0.000543592	0.00620797	No
FHOD3	TvsG-dn	80206	protein_coding	18.4555	12.4853	-0.563816	0.000262309	0.00354983	No
SPA17	TvsG-dn	53340	protein_coding	8.65627	5.85473	-0.564144	0.000137203	0.00213077	No
CDADC1	TvsG-dn	81602	protein_coding	16.7139	11.3042	-0.564187	0.000175476	0.0025673	No
LSM3	TvsG-dn	27258	protein_coding	32.2339	21.7869	-0.56512	0.000958736	0.00968994	No
CTH	TvsG-dn	1491	protein_coding	9.6643	6.53063	-0.565443	8.54499e-05	0.00146658	No
ZNF658	TvsG-dn	26149	protein_coding	9.8224	6.63381	-0.566237	0.000642546	0.00709818	No
MRPS14	TvsG-dn	63931	protein_coding	34.1231	23.0359	-0.566865	0.000244696	0.00335884	No
PHKB	TvsG-dn	5257	protein_coding	156.09	105.239	-0.568708	1.20575e-05	0.000308431	No
ACADS	TvsG-dn	35	protein_coding	14.5589	9.80334	-0.570552	0.000663114	0.00726112	No
ZC3H7B	TvsG-dn	23264	protein_coding	140.148	94.3622	-0.570669	0.000224898	0.00314446	No
KBTBD7	TvsG-dn	84078	protein_coding	33.8738	22.8011	-0.571066	0.000579707	0.00654002	No
TMEM220	TvsG-dn	388335	protein_coding	15.7422	10.5813	-0.573119	0.000514996	0.00597813	No
GLT8D1	TvsG-dn	55830	protein_coding	71.4459	48.0175	-0.573291	0.000738654	0.00789495	No
ANAPC16	TvsG-dn	119504	protein_coding	111.468	74.885	-0.573881	0.000591726	0.00664073	No
LSMD1	TvsG-dn		protein_coding	26.3655	17.7023	-0.574717	0.000874606	0.00900657	No
SEC61G	TvsG-dn	23480	protein_coding	34.4617	23.1361	-0.574847	0.000622802	0.00691467	No
SPATA24	TvsG-dn	202051	protein_coding	3.17795	2.1331	-0.575146	0.00067061	0.00732643	No
SPCS1	TvsG-dn	28972	protein_coding	56.2813	37.7721	-0.575333	0.000944155	0.0095627	No
CCT6B	TvsG-dn	10693	protein_coding	7.52007	5.04579	-0.575665	0.000170297	0.00252043	No
PCDP1	TvsG-dn		protein_coding	10.8574	7.28348	-0.575978	9.77414e-05	0.00163429	No
NUDT8	TvsG-dn	254552	protein_coding	3.74495	2.50952	-0.577535	0.000284252	0.00377649	No
ABLIM2	TvsG-dn	84448	protein_coding	17.2427	11.5465	-0.578524	1.27142e-05	0.000322139	No
HYKK	TvsG-dn	123688	protein_coding	4.54956	3.04347	-0.580008	7.95152e-05	0.00139146	No
CPNE3	TvsG-dn	8895	protein_coding	197.335	131.969	-0.580441	0.000268013	0.00361275	No
PLCL1	TvsG-dn	5334	protein_coding	32.5365	21.738	-0.581842	6.97604e-06	0.000199503	No
ARFGAP3	TvsG-dn	26286	protein_coding	83.4368	55.735	-0.582099	4.594e-05	0.000889656	No
TLR3	TvsG-dn	7098	protein_coding	27.7139	18.5032	-0.582833	3.14589e-05	0.000663291	No
SH3RF1	TvsG-dn	57630	protein_coding	67.4329	45.0123	-0.583134	0.000618011	0.00687144	No
NDUFA12	TvsG-dn	55967	protein_coding	32.696	21.8097	-0.584142	0.000286922	0.00380149	No
DZIP3	TvsG-dn	9666	protein_coding	81.7239	54.4891	-0.584793	0.000116052	0.00187513	No
DDT	TvsG-dn	1652	protein_coding	4.80084	3.19893	-0.5857	0.000215505	0.00302742	No
TMEM167B	TvsG-dn	56900	protein_coding	82.4464	54.9361	-0.585702	0.00053005	0.00609977	No
ATP5E	TvsG-dn	514	protein_coding	165.244	110.083	-0.586012	0.000140569	0.00217601	No
SENP8	TvsG-dn	123228	protein_coding	9.31412	6.20302	-0.586449	0.000343686	0.00437243	No
RWDD4	TvsG-dn	201965	protein_coding	21.4037	14.2544	-0.58645	0.000214469	0.00301639	No
GBAS	TvsG-dn	2631	protein_coding	78.66	52.335	-0.587855	0.000275875	0.00368972	No
SLC16A2	TvsG-dn	6567	protein_coding	26.4254	17.571	-0.588729	1.73495e-05	0.000409729	No
TSPAN5	TvsG-dn	10098	protein_coding	38.6921	25.7238	-0.588936	5.41426e-06	0.000160383	No
42065	TvsG-dn	51257	protein_coding	29.172	19.394	-0.588972	6.0136e-05	0.00111078	No
KLHL41	TvsG-dn	10324	protein_coding	3.17961	2.11247	-0.589916	0.000318494	0.00411964	No
ATP5L	TvsG-dn	10632	protein_coding	71.1535	47.2699	-0.590014	0.000590798	0.00663341	No
MTERFD2	TvsG-dn		protein_coding	49.0635	32.5656	-0.591303	0.000338609	0.00432277	No
ESD	TvsG-dn	2098	protein_coding	99.4465	65.9964	-0.591533	0.000303939	0.00396558	No
FAM200B	TvsG-dn	285550	protein_coding	38.8302	25.7608	-0.592003	0.000345047	0.00437814	No
ZNF32	TvsG-dn	7580	protein_coding	25.2059	16.703	-0.593657	0.000762018	0.00807948	No
PTPN21	TvsG-dn	11099	protein_coding	74.3517	49.2529	-0.594156	0.000803428	0.00839976	No
C7orf41	TvsG-dn		protein_coding	68.1601	45.1391	-0.594551	1.30823e-05	0.000329123	No
SPAG16	TvsG-dn	79582	protein_coding	37.5813	24.8797	-0.595047	0.000429892	0.00519638	No
AAGAB	TvsG-dn	79719	protein_coding	69.3187	45.8582	-0.596064	0.00040068	0.0049151	No
ATP5J	TvsG-dn	522	protein_coding	25.1171	16.6083	-0.596765	0.000676213	0.00736833	No
TPTE2P5	TvsG-dn	100616668	pseudogene	14.2775	9.43987	-0.596902	0.00014875	0.00227479	No
RABAC1	TvsG-dn	10567	protein_coding	30.9911	20.451	-0.599684	0.000193942	0.00278042	No
ZFYVE9	TvsG-dn	9372	protein_coding	95.5007	62.9753	-0.600725	0.000967346	0.00975231	No
PRDX3	TvsG-dn	10935	protein_coding	166.491	109.777	-0.600861	0.000565236	0.00641546	No
UQCR11	TvsG-dn	10975	protein_coding	45.3199	29.8774	-0.601089	0.000405907	0.00495696	No
PHACTR2	TvsG-dn	9749	protein_coding	234.26	154.414	-0.601308	0.000555363	0.00631834	No
ACN9	TvsG-dn	57001	protein_coding	10.073	6.63842	-0.601588	4.63288e-05	0.000896462	No
HMGCR	TvsG-dn	3156	protein_coding	67.738	44.6388	-0.601665	0.000875109	0.00900788	No
SLC25A20	TvsG-dn	788	protein_coding	14.6114	9.62711	-0.601923	0.000878521	0.00902364	No
SLC15A2	TvsG-dn	6565	protein_coding	29.7433	19.5941	-0.602145	7.91643e-05	0.00138647	No
CCDC11	TvsG-dn		protein_coding	6.04445	3.97993	-0.602869	0.000480056	0.00566574	No
ATP6AP2	TvsG-dn	10159	protein_coding	245.072	161.339	-0.603113	0.00084192	0.00874125	No
SIAE	TvsG-dn	54414	protein_coding	94.127	61.9538	-0.603417	0.000671013	0.00732643	No
SPATA7	TvsG-dn	55812	protein_coding	38.7522	25.4975	-0.603923	0.000129605	0.00204453	No
CDC26	TvsG-dn	246184	protein_coding	7.25809	4.77101	-0.605294	0.000755654	0.00803686	No
C22orf39	TvsG-dn	128977	protein_coding	31.0887	20.4278	-0.605857	1.55146e-05	0.000375364	No
ZNF763	TvsG-dn	284390	protein_coding	13.9652	9.15513	-0.609181	9.16703e-05	0.0015464	No
SLC33A1	TvsG-dn	9197	protein_coding	76.3661	50.0628	-0.609192	0.000341328	0.00435166	No
TTLL1	TvsG-dn	25809	protein_coding	7.94117	5.20552	-0.609309	0.000232351	0.00322255	No
EGF	TvsG-dn	1950	protein_coding	5.9548	3.90271	-0.609579	0.00098913	0.00990205	Yes
NDUFB6	TvsG-dn	4712	protein_coding	24.0386	15.7531	-0.609722	0.000919361	0.00937889	No
CBWD5	TvsG-dn	220869	protein_coding	6.14345	4.02424	-0.610331	0.000533597	0.00612297	No
INTS10	TvsG-dn	55174	protein_coding	110.699	72.5026	-0.610543	0.000225016	0.00314446	No
RAB20	TvsG-dn	55647	protein_coding	20.6895	13.5499	-0.610615	0.000856694	0.00886778	No
KPNA5	TvsG-dn	3841	protein_coding	66.5948	43.5747	-0.611916	3.85049e-05	0.000771835	No
PNPO	TvsG-dn	55163	protein_coding	27.3898	17.9216	-0.611941	0.00061599	0.00685214	No
SELK	TvsG-dn	58515	protein_coding	43.2293	28.2801	-0.612219	0.000185935	0.00268916	No
PBX4	TvsG-dn	80714	protein_coding	13.2235	8.64906	-0.612492	0.000236569	0.0032716	No
CCDC85A	TvsG-dn	114800	protein_coding	11.5333	7.54183	-0.612821	0.000766251	0.00811003	No
EFEMP1	TvsG-dn	2202	protein_coding	234.074	153.049	-0.612972	0.000122497	0.00195555	No
DSTN	TvsG-dn	11034	protein_coding	305.613	199.776	-0.613328	3.23634e-05	0.000675858	No
ST6GALNAC3	TvsG-dn	256435	protein_coding	38.9829	25.4723	-0.613914	0.000185095	0.00268025	No
GPD1L	TvsG-dn	23171	protein_coding	100.992	65.9706	-0.614351	0.000156236	0.00236066	No
GPER1	TvsG-dn	2852	protein_coding	10.3054	6.7314	-0.61442	0.000758102	0.00805258	No
PXMP2	TvsG-dn	5827	protein_coding	3.54344	2.3145	-0.614447	0.000410347	0.0049979	No
PLEKHD1	TvsG-dn	400224	protein_coding	4.33384	2.83076	-0.614458	0.000222482	0.00311448	No
PRKCQ	TvsG-dn	5588	protein_coding	40.4119	26.3884	-0.61488	0.000272316	0.00365433	No
ADAL	TvsG-dn	161823	protein_coding	17.11	11.17	-0.615213	0.000171112	0.00252191	No
GLB1L2	TvsG-dn	89944	protein_coding	36.5361	23.8466	-0.615541	0.000995549	0.00994471	No
IFT88	TvsG-dn	8100	protein_coding	55.741	36.3624	-0.61629	0.000587683	0.00661391	No
TRIM16L	TvsG-dn	147166	protein_coding	8.01626	5.22869	-0.616479	0.000570399	0.00645878	No
RGS16	TvsG-dn	6004	protein_coding	64.5038	42.0616	-0.616881	0.00049022	0.00575698	No
EFCAB6	TvsG-dn	64800	protein_coding	27.1929	17.7	-0.619476	0.000117968	0.00189691	No
MRPL21	TvsG-dn	219927	protein_coding	21.6105	14.065	-0.619624	0.000834194	0.00866952	No
TM2D2	TvsG-dn	83877	protein_coding	41.5692	27.0347	-0.620703	0.000104771	0.00172657	No
IVD	TvsG-dn	3712	protein_coding	164.205	106.789	-0.620734	0.000818543	0.00853547	No
EDF1	TvsG-dn	8721	protein_coding	139.622	90.7537	-0.621499	0.000549593	0.00626923	No
MPP5	TvsG-dn	64398	protein_coding	159.422	103.61	-0.621687	0.00047027	0.00558597	No
COL25A1	TvsG-dn	84570	protein_coding	13.6875	8.88527	-0.623368	1.94654e-05	0.000449521	No
CSRP2	TvsG-dn	1466	protein_coding	31.9432	20.7044	-0.625576	0.00015099	0.00229877	No
PRRG2	TvsG-dn	5639	protein_coding	8.56968	5.54717	-0.627489	0.000871609	0.00897955	No
CCNB1IP1	TvsG-dn	57820	protein_coding	49.6169	32.1155	-0.62756	0.000112541	0.00182824	No
LRRCC1	TvsG-dn	85444	protein_coding	34.6872	22.4456	-0.627968	0.00015861	0.00238751	No
TMEM230	TvsG-dn	29058	protein_coding	96.9666	62.7389	-0.628129	0.000197461	0.00281849	No
ISCA1	TvsG-dn	81689	protein_coding	40.4542	26.1708	-0.628333	3.73836e-05	0.000756309	No
ACBD5	TvsG-dn	91452	protein_coding	69.8757	45.1923	-0.628714	0.000526321	0.00606558	No
NDUFA2	TvsG-dn	4695	protein_coding	23.2438	15.0318	-0.628825	0.000281856	0.00375089	No
RETSAT	TvsG-dn	54884	protein_coding	86.2483	55.7378	-0.629839	7.31376e-05	0.00130473	No
VIPR1	TvsG-dn	7433	protein_coding	10.2897	6.64781	-0.630247	0.000674241	0.00735127	No
DDOST	TvsG-dn	1650	protein_coding	148.436	95.856	-0.630903	0.000686511	0.00747036	No
EHHADH	TvsG-dn	1962	protein_coding	20.8803	13.4832	-0.630974	2.28075e-05	0.000507176	No
PLEKHJ1	TvsG-dn	55111	protein_coding	22.8402	14.7454	-0.631304	0.000286996	0.00380149	No
IMPACT	TvsG-dn	55364	protein_coding	73.3967	47.3785	-0.631482	0.000380825	0.00472467	No
ALG5	TvsG-dn	29880	protein_coding	40.3338	26.005	-0.633197	0.000120999	0.00193679	No
NDUFB1	TvsG-dn	4707	protein_coding	44.4053	28.6213	-0.633646	8.72174e-05	0.00149052	No
RPS19BP1	TvsG-dn	91582	protein_coding	38.8903	25.0386	-0.635257	7.82087e-05	0.00137375	No
ZNF280B	TvsG-dn	140883	protein_coding	8.27928	5.32151	-0.63767	0.000381745	0.00473364	No
UQCRQ	TvsG-dn	27089	protein_coding	48.1813	30.9469	-0.638676	0.000367008	0.00459124	No
NUP93	TvsG-dn	9688	protein_coding	83.6809	53.7384	-0.638946	0.000570727	0.00645944	No
C6orf211	TvsG-dn	79624	protein_coding	48.2901	30.9881	-0.64001	0.000316336	0.00410188	No
ATP6V1D	TvsG-dn	51382	protein_coding	109.315	70.1371	-0.640247	0.000744984	0.00794451	No
RMDN1	TvsG-dn	51115	protein_coding	83.9607	53.8645	-0.640379	0.000301735	0.00394326	No
AC140481.1	TvsG-dn		pseudogene	5.04767	3.23672	-0.641085	0.000934803	0.00949605	No
CEP70	TvsG-dn	80321	protein_coding	77.7777	49.8215	-0.642587	0.000588513	0.00661705	No
CYBRD1	TvsG-dn	79901	protein_coding	796.911	510.123	-0.643573	3.56919e-05	0.000730086	No
NIPSNAP3A	TvsG-dn	25934	protein_coding	27.2197	17.4207	-0.643852	0.000563047	0.00639363	No
ARL3	TvsG-dn	403	protein_coding	31.7903	20.3396	-0.644295	0.000469721	0.00558498	No
HSDL1	TvsG-dn	83693	protein_coding	50.1645	32.0769	-0.64513	0.000490426	0.00575698	No
C12orf57	TvsG-dn	113246	protein_coding	31.4791	20.1209	-0.645701	0.000388087	0.0047974	No
B9D1	TvsG-dn	27077	protein_coding	20.4222	13.0531	-0.645753	0.000795366	0.00833	No
GLIPR1L2	TvsG-dn	144321	protein_coding	4.47682	2.86109	-0.645906	0.000123167	0.00196363	No
F8	TvsG-dn	2157	protein_coding	42.2845	27.0177	-0.646223	0.000122616	0.00195615	No
ATP5C1	TvsG-dn	509	protein_coding	145.155	92.6624	-0.647538	0.000212624	0.0029922	No
TMEM164	TvsG-dn	84187	protein_coding	48.0875	30.672	-0.648741	0.00025356	0.00345581	No
CDK2AP2	TvsG-dn	10263	protein_coding	17.75	11.3026	-0.65116	0.00019843	0.00282711	No
ZNF737	TvsG-dn	100129842	protein_coding	68.7107	43.7168	-0.652346	0.000235839	0.0032634	No
SDHD	TvsG-dn	6392	protein_coding	106.662	67.7851	-0.654011	0.000134924	0.00210492	No
CDC14B	TvsG-dn	8555	protein_coding	72.9127	46.29	-0.655468	0.000240529	0.00331433	No
COX6A1	TvsG-dn	1337	protein_coding	33.2409	21.0841	-0.656807	0.00029913	0.00392514	No
WASF3	TvsG-dn	10810	protein_coding	35.4374	22.4582	-0.658032	4.93939e-05	0.000943596	No
NUAK2	TvsG-dn	81788	protein_coding	18.8263	11.9237	-0.658922	0.000402117	0.00492516	No
SMIM20	TvsG-dn	389203	protein_coding	22.0306	13.937	-0.660586	4.73539e-05	0.000913351	No
BTD	TvsG-dn	686	protein_coding	37.1064	23.4688	-0.660925	0.000324961	0.00418974	No
UBL5	TvsG-dn	59286	protein_coding	64.9865	41.1005	-0.660983	0.000719069	0.00775083	No
AF186192.5	TvsG-dn		pseudogene	5.15805	3.26118	-0.661432	0.000662129	0.00725439	No
PCCA	TvsG-dn	5095	protein_coding	68.0003	42.9727	-0.662121	0.000497605	0.00582416	No
FBLN7	TvsG-dn	129804	protein_coding	15.1155	9.55197	-0.662157	0.000440082	0.00529676	No
ATP6V0E2	TvsG-dn	155066	protein_coding	20.5733	13.0004	-0.662218	0.000416886	0.00507497	No
SLC19A1	TvsG-dn	6573	protein_coding	13.1943	8.33519	-0.662632	2.54013e-06	8.54808e-05	No
MRPL54	TvsG-dn	116541	protein_coding	18.0018	11.3722	-0.662638	0.000363518	0.0045547	No
FAM104B	TvsG-dn	90736	protein_coding	10.2434	6.46962	-0.662947	0.000102376	0.00169525	No
FTCDNL1	TvsG-dn	348751	protein_coding	8.27357	5.22189	-0.663936	0.000238319	0.00329299	No
MRP63	TvsG-dn		protein_coding	39.3345	24.8044	-0.665199	0.000389435	0.00480911	No
C14orf2	TvsG-dn	9556	protein_coding	44.3746	27.9799	-0.665342	0.000147484	0.00226411	No
LMAN2L	TvsG-dn	81562	protein_coding	30.3093	19.0883	-0.667076	0.000348387	0.0044019	No
TEAD4	TvsG-dn	7004	protein_coding	9.11732	5.72839	-0.67048	0.000254649	0.00346178	No
KCTD15	TvsG-dn	79047	protein_coding	29.3153	18.4154	-0.670746	0.000186724	0.00269895	No
OSTC	TvsG-dn	58505	protein_coding	59.353	37.2772	-0.671027	0.000216482	0.00303758	No
ZC2HC1C	TvsG-dn	79696	protein_coding	15.34	9.63391	-0.671101	0.0009529	0.00964314	No
IPCEF1	TvsG-dn	26034	protein_coding	119.684	75.127	-0.671828	0.000712902	0.00769818	No
SHANK2	TvsG-dn	22941	protein_coding	56.1656	35.2409	-0.672438	4.53017e-05	0.000879425	No
HIST1H1C	TvsG-dn	3006	protein_coding	154.426	96.7383	-0.674755	0.000372036	0.00464204	No
ST6GALNAC2	TvsG-dn	10610	protein_coding	25.058	15.6943	-0.675029	2.06902e-05	0.000471455	No
RBBP9	TvsG-dn	10741	protein_coding	83.4006	52.2295	-0.675193	8.57598e-05	0.00147085	No
CHP1	TvsG-dn	11261	protein_coding	138.946	86.9392	-0.676443	4.50811e-05	0.000878621	No
LMOD1	TvsG-dn	25802	protein_coding	38.9946	24.3853	-0.677263	0.000714128	0.0077045	No
COMMD8	TvsG-dn	54951	protein_coding	20.3764	12.7392	-0.677626	2.6413e-05	0.000569923	No
HSD17B8	TvsG-dn	7923	protein_coding	19.2263	12.0158	-0.678145	0.000426892	0.00517316	No
TRMT10A	TvsG-dn	93587	protein_coding	12.8749	8.04574	-0.678266	5.18999e-05	0.000981598	No
NDUFA3	TvsG-dn	4696	protein_coding	23.479	14.662	-0.679291	0.00010398	0.00171706	No
NAP1L5	TvsG-dn	266812	protein_coding	14.8539	9.2751	-0.679409	0.000711013	0.00768124	No
THAP9	TvsG-dn	79725	protein_coding	20.9085	13.0533	-0.679676	3.62605e-05	0.000735994	No
C11orf35	TvsG-dn		protein_coding	2.29845	1.43437	-0.680239	0.000428225	0.00518669	No
TCTA	TvsG-dn	6988	protein_coding	44.8452	27.9602	-0.681577	0.000240626	0.00331433	No
SRPRB	TvsG-dn	58477	protein_coding	52.4035	32.6634	-0.681986	0.000136531	0.00212308	No
ZNF214	TvsG-dn	7761	protein_coding	15.3223	9.53859	-0.683784	0.000975545	0.00981847	No
ZNF204P	TvsG-dn	7754	pseudogene	38.3896	23.893	-0.684127	0.000446045	0.0053512	No
SUCLG1	TvsG-dn	8802	protein_coding	85.9059	53.4499	-0.684569	0.000396769	0.00488209	No
PXK	TvsG-dn	54899	protein_coding	95.2832	59.2778	-0.684729	0.00023975	0.00330607	No
ANAPC15	TvsG-dn	25906	protein_coding	7.24439	4.5061	-0.684984	1.16093e-05	0.000300489	No
ZNF22	TvsG-dn	7570	protein_coding	23.5911	14.663	-0.686064	2.57482e-06	8.6406e-05	No
MAPK10	TvsG-dn	5602	protein_coding	55.7084	34.6149	-0.686503	1.55074e-05	0.000375364	No
PRDX5	TvsG-dn	25824	protein_coding	153.175	95.14	-0.687055	0.000141215	0.00218459	No
COX5B	TvsG-dn	1329	protein_coding	94.9473	58.9593	-0.687407	0.000129073	0.00204018	No
PLEKHB1	TvsG-dn	58473	protein_coding	24.5856	15.2588	-0.688172	0.000181854	0.0026461	No
BAG2	TvsG-dn	9532	protein_coding	37.808	23.461	-0.688424	4.688e-05	0.000905667	No
PRKACB	TvsG-dn	5567	protein_coding	114.774	71.2148	-0.688553	1.14905e-05	0.000298058	No
SGK1	TvsG-dn	6446	protein_coding	170.139	105.563	-0.688611	0.000100873	0.00167498	No
AK7	TvsG-dn	122481	protein_coding	6.13156	3.80327	-0.689015	9.4412e-07	3.85259e-05	No
RNF180	TvsG-dn	285671	protein_coding	71.8008	44.516	-0.689676	0.000313552	0.00407312	No
HIST1H4H	TvsG-dn	8365	protein_coding	56.0198	34.7156	-0.690351	0.000147074	0.00226242	No
SMIM11	TvsG-dn	54065	protein_coding	22.2423	13.7751	-0.69125	6.57608e-05	0.00119174	No
RPL5P34	TvsG-dn	388907	pseudogene	9.77016	6.0483	-0.691851	0.000141994	0.00219524	No
PRTG	TvsG-dn	283659	protein_coding	118.397	73.2242	-0.693244	8.66765e-05	0.00148233	No
CHCHD10	TvsG-dn	400916	protein_coding	12.9746	8.0232	-0.693442	0.000478162	0.00565173	No
DNAH7	TvsG-dn	56171	protein_coding	74.7632	46.2233	-0.693709	6.08257e-05	0.00112093	No
EBAG9	TvsG-dn	9166	protein_coding	39.5135	24.4176	-0.694424	2.51528e-05	0.000547655	No
GRAMD1B	TvsG-dn	57476	protein_coding	29.1111	17.9836	-0.694886	0.000194804	0.00278886	No
TBCE	TvsG-dn	6905	protein_coding	29.0821	17.958	-0.695502	0.000115319	0.00186579	No
CDKN2AIPNL	TvsG-dn	91368	protein_coding	16.6628	10.2835	-0.696294	2.79793e-05	0.000599942	No
COMMD6	TvsG-dn	170622	protein_coding	80.2892	49.5417	-0.696563	1.30996e-05	0.000329123	No
LIMK2	TvsG-dn	3985	protein_coding	101.473	62.6027	-0.696807	0.000150871	0.00229841	No
PARD6G	TvsG-dn	84552	protein_coding	28.4012	17.5122	-0.697591	0.000764275	0.00809626	No
PARK7	TvsG-dn	11315	protein_coding	111.317	68.6073	-0.698237	0.000132602	0.00208223	No
42065	TvsG-dn	54996	protein_coding	32.763	20.1899	-0.698432	3.76732e-05	0.000760245	No
COX16	TvsG-dn	51241	protein_coding	22.3195	13.7421	-0.699698	4.79239e-05	0.000922861	No
C2orf70	TvsG-dn	339778	protein_coding	2.8873	1.77636	-0.700798	0.000126119	0.00200406	No
PFKFB1	TvsG-dn	5207	protein_coding	2.45689	1.51105	-0.70128	0.000439111	0.00528917	No
RP11-64D22.2	TvsG-dn		pseudogene	4.6652	2.86802	-0.701885	3.83063e-05	0.000769784	No
MPP6	TvsG-dn	51678	protein_coding	56.1692	34.53	-0.701928	7.77268e-05	0.00136628	No
DUSP19	TvsG-dn	142679	protein_coding	12.4557	7.65486	-0.702354	1.42138e-06	5.35393e-05	No
DGCR6L	TvsG-dn	85359	protein_coding	28.6543	17.6044	-0.702818	0.000342308	0.00435952	No
HMGB3	TvsG-dn	3149	protein_coding	16.6878	10.2457	-0.70378	0.000536008	0.00614182	No
DNAJC3	TvsG-dn	5611	protein_coding	246.772	151.503	-0.703827	3.50671e-05	0.000721613	No
LINC00888	TvsG-dn	100505687	pseudogene	8.48804	5.21063	-0.703974	0.000408419	0.00497948	No
DCXR	TvsG-dn	51181	protein_coding	17.3359	10.6406	-0.704193	6.98951e-05	0.00125717	No
ATRAID	TvsG-dn	51374	protein_coding	95.6822	58.6381	-0.706413	0.000361845	0.00454086	No
MRPS26	TvsG-dn	64949	protein_coding	28.0714	17.2008	-0.706623	0.000738126	0.00789495	No
TMEM184C	TvsG-dn	55751	protein_coding	102.484	62.729	-0.708198	6.56257e-05	0.00119109	No
CISD2	TvsG-dn	493856	protein_coding	27.196	16.6406	-0.708692	8.23539e-05	0.00142774	No
TCF7L1	TvsG-dn	83439	protein_coding	7.98649	4.8841	-0.709468	3.77153e-05	0.000760455	No
AKAP3	TvsG-dn	10566	protein_coding	5.07017	3.0996	-0.709951	0.000379426	0.00470975	No
SCPEP1	TvsG-dn	59342	protein_coding	169.664	103.683	-0.710502	0.000515765	0.00598128	No
RP11-564C4.6	TvsG-dn		pseudogene	4.25191	2.59835	-0.710514	0.000176447	0.00257836	No
ARHGAP5	TvsG-dn	394	protein_coding	683.092	416.88	-0.712448	0.000810042	0.00846069	No
PDE7B	TvsG-dn	27115	protein_coding	23.4264	14.293	-0.71282	1.96918e-05	0.000453303	No
GBP1P1	TvsG-dn	400759	pseudogene	11.3394	6.91828	-0.712863	1.43843e-06	5.39277e-05	No
APITD1	TvsG-dn	378708	protein_coding	3.98027	2.42684	-0.713787	0.000701856	0.00759257	No
GPX7	TvsG-dn	2882	protein_coding	15.0472	9.17352	-0.713945	0.000253407	0.00345581	No
ATP2C2	TvsG-dn	9914	protein_coding	13.5545	8.25529	-0.715383	1.4472e-05	0.000356877	No
NDUFA6	TvsG-dn	4700	protein_coding	37.1781	22.6314	-0.716128	6.40495e-06	0.000184712	No
ATP5I	TvsG-dn	521	protein_coding	40.9725	24.9346	-0.716509	6.04032e-05	0.00111486	No
SLC1A1	TvsG-dn	6505	protein_coding	58.9176	35.8271	-0.717646	0.000247931	0.00339352	No
KCNIP4	TvsG-dn	80333	protein_coding	16.3231	9.92315	-0.71805	0.000915788	0.00935437	No
PPARG	TvsG-dn	5468	protein_coding	18.4142	11.1923	-0.71831	0.000497429	0.00582416	No
NDUFB7	TvsG-dn	4713	protein_coding	41.5639	25.1953	-0.722175	7.47852e-05	0.0013282	No
RTN3	TvsG-dn	10313	protein_coding	171.321	103.843	-0.722296	8.33175e-05	0.00144029	No
SCN4B	TvsG-dn	6330	protein_coding	24.5113	14.856	-0.7224	0.000426733	0.00517316	No
TMEM9	TvsG-dn	252839	protein_coding	65.982	39.9013	-0.725637	0.000111456	0.00181306	No
ADM2	TvsG-dn	79924	protein_coding	7.91272	4.78367	-0.726057	0.000568853	0.0064504	No
HIST1H4D	TvsG-dn	8360	protein_coding	41.7223	25.2115	-0.72674	8.84252e-05	0.00150649	No
ERO1LB	TvsG-dn	56605	protein_coding	51.4372	31.0736	-0.727121	1.44291e-05	0.000356185	No
RIBC1	TvsG-dn	158787	protein_coding	5.00411	3.02284	-0.727207	0.000153009	0.00232066	No
STK33	TvsG-dn	65975	protein_coding	52.0981	31.4415	-0.728563	0.000398802	0.00489957	No
TM7SF2	TvsG-dn	7108	protein_coding	27.4809	16.5691	-0.729931	0.00079633	0.00833645	No
B3GALNT1	TvsG-dn	8706	protein_coding	59.7932	36.0361	-0.73054	0.000345894	0.00438424	No
ZNF781	TvsG-dn	163115	protein_coding	7.42423	4.47076	-0.731721	6.5904e-05	0.00119343	No
TOM1L1	TvsG-dn	10040	protein_coding	58.8789	35.444	-0.73221	0.00043424	0.00523575	No
TRAM1L1	TvsG-dn	133022	protein_coding	7.91763	4.76234	-0.733398	0.000976406	0.00982302	No
TSPAN33	TvsG-dn	340348	protein_coding	14.1231	8.49446	-0.733458	3.64228e-05	0.000737492	No
NEK11	TvsG-dn	79858	protein_coding	48.0511	28.882	-0.734397	0.000325979	0.0041961	No
TMEM27	TvsG-dn	57393	protein_coding	3.47196	2.0861	-0.73494	0.000359839	0.00451804	No
ZNF157	TvsG-dn	7712	protein_coding	2.84201	1.70682	-0.735599	0.000249601	0.00341444	No
DAD1	TvsG-dn	1603	protein_coding	96.6688	57.992	-0.737197	0.000150782	0.00229841	No
OSCP1	TvsG-dn	127700	protein_coding	17.8763	10.7223	-0.737443	2.12736e-05	0.000482001	No
NDUFC1	TvsG-dn	4717	protein_coding	34.8072	20.8233	-0.741185	0.000107931	0.00177013	No
POLI	TvsG-dn	11201	protein_coding	87.9769	52.6038	-0.741957	0.000105818	0.00173904	No
CASC1	TvsG-dn	55259	protein_coding	13.6248	8.14266	-0.742666	0.000289896	0.00383238	No
CLCNKB	TvsG-dn	1188	protein_coding	12.9932	7.76274	-0.743123	9.04369e-05	0.00153028	No
IL11RA	TvsG-dn	3590	protein_coding	25.2894	15.109	-0.743126	0.000129883	0.00204757	No
SKA2	TvsG-dn	348235	protein_coding	38.6008	23.0491	-0.743921	7.61211e-05	0.00134397	No
CYB561	TvsG-dn	1534	protein_coding	56.1665	33.5363	-0.743987	0.000132918	0.00208446	No
SCN3B	TvsG-dn	55800	protein_coding	10.5376	6.28005	-0.746705	4.87977e-05	0.000934438	No
PDIA4	TvsG-dn	9601	protein_coding	273.363	162.901	-0.746816	0.000287084	0.00380149	No
COPZ2	TvsG-dn	51226	protein_coding	17.0048	10.1313	-0.747133	0.000108508	0.00177595	No
KIF12	TvsG-dn	113220	protein_coding	12.8646	7.65076	-0.749735	0.000116947	0.00188324	No
SCUBE1	TvsG-dn	80274	protein_coding	9.68095	5.75652	-0.749951	0.000488586	0.00574382	No
RP11-366M4.11	TvsG-dn		pseudogene	4.69372	2.78983	-0.750557	0.000739021	0.00789495	No
STC1	TvsG-dn	6781	protein_coding	41.5224	24.6797	-0.750566	0.000470931	0.00559106	No
MAP1LC3A	TvsG-dn	84557	protein_coding	9.55149	5.67248	-0.751747	0.000298727	0.00392318	No
EBPL	TvsG-dn	84650	protein_coding	15.0641	8.94252	-0.75236	4.63996e-06	0.000141104	No
ZC3HAV1L	TvsG-dn	92092	protein_coding	16.8882	10.0068	-0.75504	0.000320375	0.00413952	No
RNF144B	TvsG-dn	255488	protein_coding	235.002	139.197	-0.755546	0.000102882	0.00170127	No
TRPV6	TvsG-dn	55503	protein_coding	9.88217	5.85284	-0.75569	1.46562e-06	5.46736e-05	No
RABL3	TvsG-dn	285282	protein_coding	47.6438	28.1727	-0.75799	2.27207e-05	0.000505716	No
CCDC121	TvsG-dn	79635	protein_coding	12.8531	7.59989	-0.75807	1.66658e-05	0.000397493	No
RDH11	TvsG-dn	51109	protein_coding	86.9853	51.4186	-0.758482	2.14817e-05	0.000485669	No
PPIL6	TvsG-dn	285755	protein_coding	17.7709	10.5033	-0.758678	3.9284e-05	0.000782491	No
C12orf45	TvsG-dn	121053	protein_coding	15.0482	8.88594	-0.759996	3.92916e-05	0.000782491	No
HCAR1	TvsG-dn	27198	protein_coding	9.31957	5.50138	-0.760468	0.00025396	0.00345633	No
DPCD	TvsG-dn	25911	protein_coding	15.9674	9.42417	-0.760692	5.77917e-05	0.00107409	No
PIR	TvsG-dn	8544	protein_coding	8.93692	5.26057	-0.764557	1.04765e-06	4.19656e-05	No
NMNAT2	TvsG-dn	23057	protein_coding	22.7094	13.3651	-0.764814	0.000738828	0.00789495	No
HSBP1	TvsG-dn	3281	protein_coding	114.223	67.0996	-0.767484	8.23939e-06	0.000229346	No
LRRC1	TvsG-dn	55227	protein_coding	53.2601	31.2731	-0.768132	0.000354032	0.0044568	No
FAAH	TvsG-dn	2166	protein_coding	34.9191	20.4821	-0.769651	0.000231472	0.0032178	No
PRKG1	TvsG-dn	5592	protein_coding	74.9216	43.8779	-0.771887	3.32028e-09	3.18667e-07	Yes
RNF150	TvsG-dn	57484	protein_coding	42.4893	24.8835	-0.771907	1.55743e-06	5.7052e-05	No
RP11-632K20.7	TvsG-dn		pseudogene	24.0285	14.068	-0.772333	3.63213e-05	0.000736059	No
MXRA7	TvsG-dn	439921	protein_coding	259.376	151.801	-0.772868	9.53294e-05	0.00159953	No
PRSS16	TvsG-dn	10279	protein_coding	13.6189	7.96681	-0.773541	2.36923e-05	0.000523937	No
TEX2	TvsG-dn	55852	protein_coding	143.237	83.7717	-0.773865	0.000593796	0.00666084	No
VDAC3	TvsG-dn	7419	protein_coding	82.3741	48.17	-0.774056	3.4033e-05	0.000702139	No
COX8A	TvsG-dn	1351	protein_coding	47.2686	27.6296	-0.77467	7.09784e-05	0.00127284	No
RP11-93K7.1	TvsG-dn		pseudogene	0.984956	0.575187	-0.776028	0.000651895	0.00716846	No
SMIM19	TvsG-dn	114926	protein_coding	39.4913	23.0542	-0.776506	9.34191e-05	0.00156968	No
C10orf32	TvsG-dn	119032	protein_coding	66.1847	38.6248	-0.77697	4.43435e-05	0.000869769	No
FAM13A	TvsG-dn	10144	protein_coding	174.191	101.649	-0.777077	8.81628e-06	0.000241757	No
GPR133	TvsG-dn	283383	protein_coding	40.6771	23.7073	-0.778887	6.78639e-06	0.000195009	No
HTR1E	TvsG-dn	3354	protein_coding	1.59439	0.929027	-0.779212	2.82733e-05	0.000605165	No
CDKL4	TvsG-dn	344387	protein_coding	1.81236	1.05571	-0.77966	0.000634561	0.00702615	No
CLIC5	TvsG-dn	53405	protein_coding	36.095	21.015	-0.780381	4.57233e-06	0.000139934	No
DEPTOR	TvsG-dn	64798	protein_coding	97.29	56.6428	-0.780398	5.38875e-09	4.7803e-07	No
LRRN3	TvsG-dn	54674	protein_coding	80.0153	46.5287	-0.782155	0.000534114	0.00612597	No
TCTN3	TvsG-dn	26123	protein_coding	109.127	63.4441	-0.782444	0.000294654	0.00388437	No
IFT140	TvsG-dn	9742	protein_coding	72.4107	42.0507	-0.784073	0.000169549	0.00251471	No
KIF9	TvsG-dn	64147	protein_coding	18.2688	10.6076	-0.784284	1.18743e-07	6.49002e-06	No
DNAAF1	TvsG-dn	123872	protein_coding	8.28079	4.80601	-0.784928	1.18617e-05	0.000305048	No
C15orf61	TvsG-dn	145853	protein_coding	4.87927	2.82469	-0.788573	0.000376848	0.00468989	No
IQCH	TvsG-dn	64799	protein_coding	17.4873	10.1197	-0.789142	9.97703e-05	0.00166127	No
PSPH	TvsG-dn	5723	protein_coding	19.2701	11.1487	-0.789491	3.58456e-05	0.00073136	No
THNSL1	TvsG-dn	79896	protein_coding	25.1723	14.5582	-0.790009	0.000116754	0.00188165	No
DDX25	TvsG-dn	29118	protein_coding	5.05216	2.9209	-0.790488	0.000152333	0.00231334	No
SELM	TvsG-dn	140606	protein_coding	41.7998	24.1591	-0.790928	7.32261e-08	4.32756e-06	No
TMA7	TvsG-dn	51372	protein_coding	40.4716	23.3826	-0.791475	4.57846e-05	0.000887364	No
DPM3	TvsG-dn	54344	protein_coding	8.73652	5.04651	-0.791772	0.00045985	0.00548392	No
FKBP2	TvsG-dn	2286	protein_coding	43.9186	25.3514	-0.792765	8.44855e-05	0.00145419	No
AC078899.1	TvsG-dn		pseudogene	2.64657	1.52734	-0.793106	7.09303e-05	0.00127284	No
ALKBH7	TvsG-dn	84266	protein_coding	22.992	13.2686	-0.793119	0.000102252	0.00169435	No
HNRNPA1P69	TvsG-dn		pseudogene	1.31456	0.758451	-0.793448	0.00014586	0.0022492	No
PCYOX1	TvsG-dn	51449	protein_coding	324.126	186.782	-0.795201	3.33311e-05	0.000691823	No
NDUFB3	TvsG-dn	4709	protein_coding	33.8715	19.5145	-0.795528	1.71927e-05	0.000406826	No
NDUFA1	TvsG-dn	4694	protein_coding	67.2806	38.753	-0.795883	8.92287e-06	0.000243844	No
NDUFB11	TvsG-dn	54539	protein_coding	57.0001	32.8247	-0.796181	3.92974e-05	0.000782491	No
L3MBTL4	TvsG-dn	91133	protein_coding	33.655	19.3568	-0.79798	0.000278322	0.0037121	No
TMEM38B	TvsG-dn	55151	protein_coding	42.6498	24.5179	-0.798703	0.000877683	0.00902276	No
RBP7	TvsG-dn	116362	protein_coding	7.69089	4.41939	-0.799303	1.08694e-05	0.000284406	No
TMCO1	TvsG-dn	54499	protein_coding	91.9661	52.8242	-0.799902	1.98843e-05	0.000456305	No
SPATA17	TvsG-dn	128153	protein_coding	7.78581	4.47192	-0.799951	1.13183e-08	8.90397e-07	No
ZNF124	TvsG-dn	7678	protein_coding	71.4574	41.0226	-0.800664	7.71957e-05	0.00135894	No
EDARADD	TvsG-dn	128178	protein_coding	6.32127	3.62294	-0.803052	1.73528e-06	6.22367e-05	No
PXMP4	TvsG-dn	11264	protein_coding	17.03	9.75967	-0.803171	9.28749e-06	0.000252371	No
FBXO36	TvsG-dn	130888	protein_coding	15.1695	8.69151	-0.803495	5.29906e-05	0.000996439	No
TMPRSS2	TvsG-dn	7113	protein_coding	31.122	17.8237	-0.80414	9.67689e-07	3.92872e-05	No
SEC11C	TvsG-dn	90701	protein_coding	62.8229	35.9702	-0.804486	7.74887e-06	0.000218994	No
FAM63A	TvsG-dn	55793	protein_coding	64.3442	36.7591	-0.807707	0.000127141	0.00201894	No
CCDC126	TvsG-dn	90693	protein_coding	23.194	13.2225	-0.810753	9.88544e-06	0.000263253	No
PEF1	TvsG-dn	553115	protein_coding	96.524	54.9593	-0.812524	0.000307535	0.00400162	No
PRPS1	TvsG-dn	5631	protein_coding	41.7222	23.7527	-0.812724	2.3398e-07	1.17205e-05	No
FBXL5	TvsG-dn	26234	protein_coding	285.878	162.711	-0.813086	6.04829e-06	0.000175906	No
C9orf66	TvsG-dn	157983	protein_coding	3.04821	1.73397	-0.81388	0.000205627	0.00290737	No
NCAM1	TvsG-dn	4684	protein_coding	94.4519	53.7143	-0.814274	0.000192503	0.00276417	No
RABL5	TvsG-dn		protein_coding	32.2678	18.3493	-0.814369	8.93296e-05	0.00151905	No
FDX1	TvsG-dn	2230	protein_coding	42.5889	24.2049	-0.815177	0.000118335	0.00189922	No
PDIK1L	TvsG-dn	149420	protein_coding	69.697	39.5449	-0.817607	0.000391817	0.00482859	No
MZT2B	TvsG-dn	80097	protein_coding	22.4523	12.7315	-0.818466	7.5657e-05	0.00133873	No
GRK5	TvsG-dn	2869	protein_coding	37.5618	21.222	-0.823706	1.28325e-08	9.96451e-07	No
BBOX1	TvsG-dn	8424	protein_coding	17.4935	9.87777	-0.824565	7.55947e-05	0.00133861	No
SIRT4	TvsG-dn	23409	protein_coding	2.4836	1.40087	-0.826103	0.000122195	0.00195203	No
OCA2	TvsG-dn	4948	protein_coding	11.8608	6.68296	-0.827641	3.21815e-05	0.000674378	No
TMEM205	TvsG-dn	374882	protein_coding	28.9297	16.2986	-0.8278	5.89472e-05	0.00109303	No
CANX	TvsG-dn	821	protein_coding	1454.56	818.844	-0.828919	2.38392e-05	0.000525739	No
VLDLR	TvsG-dn	7436	protein_coding	58.167	32.7144	-0.830273	1.33163e-05	0.000333867	No
DNAL4	TvsG-dn	10126	protein_coding	21.5436	12.1122	-0.8308	9.8539e-05	0.00164419	No
RANBP17	TvsG-dn	64901	protein_coding	41.9707	23.5453	-0.833941	0.000170926	0.00252191	No
LRRC6	TvsG-dn	23639	protein_coding	21.1391	11.8542	-0.834513	1.14098e-05	0.000296606	No
ATP6V1G2	TvsG-dn	534	protein_coding	2.80617	1.57271	-0.835352	0.00052557	0.00605984	No
MRPS33	TvsG-dn	51650	protein_coding	28.4311	15.9192	-0.836698	1.06487e-05	0.000279241	No
TIFA	TvsG-dn	92610	protein_coding	37.659	21.0838	-0.836858	7.8817e-06	0.000222225	No
SDAD1P1	TvsG-dn	157489	pseudogene	7.02624	3.92246	-0.840995	1.53296e-05	0.000372663	No
WFS1	TvsG-dn	7466	protein_coding	49.7342	27.7005	-0.84433	7.45383e-08	4.39428e-06	No
UQCR10	TvsG-dn	29796	protein_coding	47.8432	26.6335	-0.845069	2.30491e-06	7.88931e-05	No
OGDHL	TvsG-dn	55753	protein_coding	39.8229	22.1637	-0.845403	3.58289e-05	0.00073136	No
DPY19L2	TvsG-dn	283417	protein_coding	32.5591	18.1003	-0.847042	1.66406e-06	6.04046e-05	No
USP44	TvsG-dn	84101	protein_coding	7.09235	3.94266	-0.847095	3.03979e-05	0.000644888	No
NDUFA5	TvsG-dn	4698	protein_coding	129.031	71.6439	-0.848797	1.31725e-05	0.000330608	No
C1orf101	TvsG-dn	257044	protein_coding	10.5257	5.83948	-0.849999	2.86692e-05	0.000612546	No
ZBTB2	TvsG-dn	57621	protein_coding	50.0323	27.7476	-0.850495	1.75562e-05	0.000414201	No
C3orf33	TvsG-dn	285315	protein_coding	12.2329	6.78417	-0.850525	8.96242e-05	0.00151975	No
HINT2	TvsG-dn	84681	protein_coding	13.7334	7.6141	-0.850939	3.19186e-05	0.000670626	No
HK1	TvsG-dn	3098	protein_coding	173.755	96.2804	-0.851744	7.54472e-05	0.00133725	No
BBS12	TvsG-dn	166379	protein_coding	29.9019	16.5635	-0.852229	3.59513e-05	0.000732271	No
NDUFC2	TvsG-dn	4718	protein_coding	42.6186	23.5868	-0.853501	3.45331e-05	0.000711233	Yes
SMIM10	TvsG-dn	644538	protein_coding	4.63975	2.56606	-0.854492	3.37014e-05	0.000697118	No
GJA1	TvsG-dn	2697	protein_coding	363.872	201.228	-0.854603	0.000433628	0.00523101	No
DYNLRB2	TvsG-dn	83657	protein_coding	2.26404	1.25181	-0.85489	2.17958e-05	0.000489214	No
C5orf55	TvsG-dn	116349	protein_coding	3.57679	1.97492	-0.85687	3.17299e-05	0.000668008	No
SYNGR1	TvsG-dn	9145	protein_coding	13.1666	7.26672	-0.857508	0.000467835	0.0055656	No
TCFL5	TvsG-dn	10732	protein_coding	18.7285	10.3347	-0.857734	0.000271078	0.0036418	No
CCDC176	TvsG-dn	80127	protein_coding	12.085	6.65476	-0.860763	1.25481e-05	0.000318602	No
SLC1A2	TvsG-dn	6506	protein_coding	11.5578	6.35894	-0.862013	1.49893e-07	7.99232e-06	No
TRPM3	TvsG-dn	80036	protein_coding	20.1971	11.1026	-0.863253	1.83372e-06	6.51825e-05	No
SMYD3	TvsG-dn	64754	protein_coding	58.321	32.0547	-0.863479	5.46797e-06	0.000161574	No
CYB5D1	TvsG-dn	124637	protein_coding	39.7742	21.8459	-0.864468	2.07783e-05	0.000473013	No
C3orf52	TvsG-dn	79669	protein_coding	46.032	25.2769	-0.864816	3.54582e-05	0.000727789	No
MRPL40	TvsG-dn	64976	protein_coding	42.6852	23.4281	-0.865499	4.59818e-06	0.000140546	No
PDIA3	TvsG-dn	2923	protein_coding	555.425	304.479	-0.867249	2.56494e-05	0.000555945	No
AC078899.2	TvsG-dn		pseudogene	1.26244	0.692045	-0.867276	0.000348024	0.00440152	No
ZHX1	TvsG-dn	11244	protein_coding	166.635	91.2632	-0.868586	6.15765e-05	0.00113076	No
SNX4	TvsG-dn	8723	protein_coding	81.7967	44.7831	-0.869089	4.97224e-05	0.000947358	No
PLA2G7	TvsG-dn	7941	protein_coding	30.2999	16.5717	-0.870594	2.83431e-06	9.34156e-05	No
DNAJC28	TvsG-dn	54943	protein_coding	7.03384	3.84556	-0.871119	6.61662e-05	0.00119728	No
ANKRD46	TvsG-dn	157567	protein_coding	41.19	22.4829	-0.873466	2.51948e-06	8.51444e-05	No
SH3RF2	TvsG-dn	153769	protein_coding	21.2761	11.6075	-0.874174	0.000193983	0.00278042	No
NUDT16	TvsG-dn	131870	protein_coding	83.5563	45.5562	-0.875102	8.15703e-06	0.000227581	No
FRMPD3	TvsG-dn	84443	protein_coding	12.6702	6.89863	-0.877061	2.72607e-09	2.72271e-07	No
MALSU1	TvsG-dn	115416	protein_coding	22.2815	12.1306	-0.877193	3.03066e-05	0.00064352	No
NAP1L2	TvsG-dn	4674	protein_coding	17.4824	9.51271	-0.877974	0.000165145	0.00246117	No
SPR	TvsG-dn	6697	protein_coding	19.0527	10.3512	-0.880193	1.62639e-05	0.000389458	No
CETN2	TvsG-dn	1069	protein_coding	57.9502	31.375	-0.885197	1.00975e-05	0.000266787	No
PEX11A	TvsG-dn	8800	protein_coding	17.7756	9.62335	-0.885287	1.21536e-05	0.000310559	No
RP4-710M3.1	TvsG-dn		pseudogene	0.846349	0.457558	-0.887298	0.000868529	0.00895936	No
RP11-231P20.2	TvsG-dn		pseudogene	8.9145	4.81514	-0.888575	5.91777e-05	0.00109561	No
WBP5	TvsG-dn	51186	protein_coding	60.6335	32.7419	-0.888977	1.60582e-05	0.000385299	No
KLHDC9	TvsG-dn	126823	protein_coding	9.61769	5.19226	-0.889328	5.09959e-05	0.0009688	No
MOB3B	TvsG-dn	79817	protein_coding	50.1394	27.0681	-0.889351	8.04734e-06	0.000225307	No
C15orf65	TvsG-dn	145788	protein_coding	2.17857	1.175	-0.890723	3.86875e-05	0.000774202	No
ZMYND12	TvsG-dn	84217	protein_coding	6.43881	3.47212	-0.89098	1.97047e-05	0.000453303	No
CYP39A1	TvsG-dn	51302	protein_coding	18.0108	9.71038	-0.891262	0.00011211	0.00182247	No
ARHGAP24	TvsG-dn	83478	protein_coding	60.0196	32.3582	-0.891301	4.34115e-08	2.83819e-06	No
TIMM17B	TvsG-dn	10245	protein_coding	13.7985	7.43364	-0.892371	1.4139e-05	0.000351192	No
MYEOV2	TvsG-dn	150678	protein_coding	21.9002	11.7932	-0.892993	3.6334e-06	0.000115013	No
CDCA7L	TvsG-dn	55536	protein_coding	37.02	19.9342	-0.893059	1.47932e-05	0.000362187	No
MLEC	TvsG-dn	9761	protein_coding	296.363	159.517	-0.893653	1.85777e-05	0.000433612	No
DYNC1I1	TvsG-dn	1780	protein_coding	12.8804	6.92508	-0.895273	0.000738478	0.00789495	No
MT1DP	TvsG-dn	326343	pseudogene	1.03409	0.555841	-0.895618	0.000605859	0.00676453	No
FGFR2	TvsG-dn	2263	protein_coding	141.774	76.183	-0.896052	0.000458464	0.00547687	No
ESAM	TvsG-dn	90952	protein_coding	52.5726	28.2496	-0.89608	8.85679e-06	0.000242591	No
CRHBP	TvsG-dn	1393	protein_coding	4.77572	2.5639	-0.897377	0.000132716	0.00208265	No
CD24P4	TvsG-dn	938	pseudogene	176.197	94.5671	-0.897776	2.63731e-06	8.82926e-05	No
XKR9	TvsG-dn	389668	protein_coding	3.1964	1.7136	-0.899417	1.5633e-05	0.000377363	No
PPIB	TvsG-dn	5479	protein_coding	131.901	70.7052	-0.899566	1.01477e-05	0.000267563	No
BTBD11	TvsG-dn	121551	protein_coding	44.2697	23.7048	-0.901137	9.40008e-06	0.000254854	No
PPM1L	TvsG-dn	151742	protein_coding	67.6749	36.2373	-0.901147	6.81974e-08	4.10108e-06	No
ASAH1	TvsG-dn	427	protein_coding	861.062	460.963	-0.901467	4.76812e-06	0.000143855	No
HSPA5	TvsG-dn	3309	protein_coding	657.929	352.215	-0.901476	3.9053e-06	0.00012201	No
SPINT2	TvsG-dn	10653	protein_coding	323.996	173.239	-0.903208	0.000138305	0.00214511	No
SPAG5	TvsG-dn	10615	protein_coding	17.8808	9.56003	-0.903328	0.000851961	0.0088264	No
FAM229B	TvsG-dn	619208	protein_coding	26.5346	14.1857	-0.903435	8.30576e-07	3.47798e-05	No
ANAPC13	TvsG-dn	25847	protein_coding	63.0503	33.5422	-0.910524	5.35679e-07	2.41599e-05	No
KATNAL2	TvsG-dn	83473	protein_coding	27.0092	14.3656	-0.910836	1.67617e-05	0.000398988	No
MYCL	TvsG-dn	4610	protein_coding	17.5627	9.34086	-0.910889	4.05431e-05	0.00080396	No
ANKRD7	TvsG-dn	56311	protein_coding	2.66742	1.41755	-0.91204	0.000207158	0.0029273	No
EIF2B2	TvsG-dn	8892	protein_coding	43.2393	22.9715	-0.912497	2.95731e-06	9.61487e-05	No
RTN4RL2	TvsG-dn	349667	protein_coding	4.04258	2.14181	-0.916442	0.000792802	0.00831263	No
FBXO16	TvsG-dn	157574	protein_coding	9.51638	5.0401	-0.916959	5.59211e-05	0.00104581	No
CCDC178	TvsG-dn	374864	protein_coding	4.24016	2.24507	-0.917355	8.66182e-05	0.00148233	No
HIST1H4B	TvsG-dn	8366	protein_coding	56.336	29.8255	-0.91751	3.10511e-05	0.000655845	No
CHCHD2P6	TvsG-dn	645317	pseudogene	0.750374	0.397081	-0.918177	0.000316055	0.00410136	No
MSRB2	TvsG-dn	22921	protein_coding	26.2365	13.8823	-0.918326	4.61937e-06	0.000140656	No
DNALI1	TvsG-dn	7802	protein_coding	27.1158	14.3475	-0.918335	9.95467e-08	5.63331e-06	No
ADIG	TvsG-dn	149685	protein_coding	1.2862	0.680495	-0.918455	0.000477822	0.00565173	No
KHDRBS2	TvsG-dn	202559	protein_coding	23.8138	12.5959	-0.918845	3.93935e-05	0.000783755	No
ACKR3	TvsG-dn	57007	protein_coding	30.4157	16.0806	-0.919501	8.38131e-06	0.000232394	No
DHRS7	TvsG-dn	51635	protein_coding	98.3492	51.9316	-0.921301	1.11759e-06	4.41769e-05	No
APMAP	TvsG-dn	57136	protein_coding	271.683	143.431	-0.921572	0.000513169	0.00596848	No
TENM2	TvsG-dn	57451	protein_coding	17.7906	9.38169	-0.923192	2.3745e-05	0.00052462	No
STMN3	TvsG-dn	50861	protein_coding	47.0076	24.7505	-0.925436	2.17814e-05	0.000489214	No
SDC2	TvsG-dn	6383	protein_coding	537.61	283.056	-0.925473	2.25046e-05	0.000501369	No
CALR	TvsG-dn	811	protein_coding	716.15	375.873	-0.930019	3.14509e-06	0.000101293	No
CYB5D2	TvsG-dn	124936	protein_coding	26.4629	13.8884	-0.930087	4.82406e-06	0.000144867	No
GNMT	TvsG-dn	27232	protein_coding	1.69014	0.886618	-0.930758	2.80196e-05	0.00060027	No
WDR78	TvsG-dn	79819	protein_coding	39.6273	20.7699	-0.932	1.02878e-06	4.13477e-05	No
BX936347.1	TvsG-dn		pseudogene	1.68859	0.884715	-0.932536	0.000225396	0.00314793	No
RAB23	TvsG-dn	51715	protein_coding	57.4121	30.0766	-0.932713	2.93254e-05	0.000624897	No
PRADC1	TvsG-dn	84279	protein_coding	11.6862	6.12025	-0.933138	1.88235e-06	6.66153e-05	No
FRAS1	TvsG-dn	80144	protein_coding	212.846	111.315	-0.935156	2.7964e-05	0.000599942	No
SULT1A2	TvsG-dn	6799	protein_coding	5.96511	3.11811	-0.935877	1.2268e-08	9.55706e-07	No
ELMO1	TvsG-dn	9844	protein_coding	148.607	77.6472	-0.936496	1.29972e-07	7.05551e-06	No
HEBP1	TvsG-dn	50865	protein_coding	39.4786	20.6271	-0.93653	3.50983e-05	0.000721636	No
ANK3	TvsG-dn	288	protein_coding	208.842	109.061	-0.937274	2.94537e-07	1.4277e-05	No
ALDH1B1	TvsG-dn	219	protein_coding	23.6274	12.3199	-0.939472	8.11632e-05	0.00141252	Yes
EPB41L4B	TvsG-dn	54566	protein_coding	108.387	56.4644	-0.940772	0.000157502	0.0023753	No
HIST1H4C	TvsG-dn	8364	protein_coding	96.8711	50.4359	-0.941616	4.67854e-06	0.000142097	No
TMEM14B	TvsG-dn	81853	protein_coding	61.994	32.2293	-0.943754	2.17594e-06	7.47988e-05	Yes
TFCP2L1	TvsG-dn	29842	protein_coding	167.099	86.8286	-0.944461	0.000155083	0.00234767	No
KCTD2	TvsG-dn	23510	protein_coding	64.2454	33.3698	-0.945049	2.40568e-05	0.000529558	No
TPST2	TvsG-dn	8459	protein_coding	55.5128	28.8297	-0.945263	1.88945e-06	6.67479e-05	No
RCAN1	TvsG-dn	1827	protein_coding	58.0335	30.129	-0.945731	3.05359e-05	0.000647242	No
PEG3	TvsG-dn	5178	protein_coding	54.2561	28.1612	-0.946079	5.60767e-05	0.0010479	No
C1orf210	TvsG-dn	149466	protein_coding	9.86687	5.11417	-0.948091	3.36598e-05	0.000697118	No
FAXDC2	TvsG-dn	10826	protein_coding	69.8862	36.1715	-0.950155	2.6521e-07	1.30667e-05	No
GABRB3	TvsG-dn	2562	protein_coding	16.0906	8.32009	-0.951551	6.46797e-05	0.00117659	No
SLC39A14	TvsG-dn	23516	protein_coding	205.923	106.462	-0.951768	0.000104501	0.00172449	No
TET1	TvsG-dn	80312	protein_coding	51.4741	26.5264	-0.956419	1.69148e-05	0.000401437	No
HSD17B10	TvsG-dn	3028	protein_coding	29.0035	14.9454	-0.956528	1.05119e-06	4.20369e-05	No
TDH	TvsG-dn	157739	pseudogene	2.48983	1.28222	-0.957404	9.83401e-06	0.000262759	No
PTRHD1	TvsG-dn	391356	protein_coding	14.0297	7.21496	-0.959418	4.22497e-06	0.000130468	No
ZNF396	TvsG-dn	252884	protein_coding	18.4971	9.50778	-0.960116	4.91817e-06	0.000147141	No
PIH1D2	TvsG-dn	120379	protein_coding	8.84665	4.54429	-0.961076	1.98923e-05	0.000456305	No
NPM2	TvsG-dn	10361	protein_coding	21.2258	10.8947	-0.962187	8.52594e-06	0.00023541	No
TMEM232	TvsG-dn	642987	protein_coding	23.3257	11.9708	-0.962402	4.54922e-07	2.07912e-05	No
LNP1	TvsG-dn	348801	protein_coding	10.0708	5.16738	-0.962673	5.01038e-06	0.000149712	No
SLC25A15	TvsG-dn	10166	protein_coding	19.9278	10.2218	-0.96313	0.000298322	0.00392001	No
ARMC4P1	TvsG-dn	101060171	pseudogene	1.91352	0.981509	-0.963158	7.78475e-07	3.30597e-05	No
MAGT1	TvsG-dn	84061	protein_coding	248.212	127.043	-0.966255	1.33457e-06	5.09898e-05	No
PDIA6	TvsG-dn	10130	protein_coding	246.27	125.998	-0.966839	2.65229e-06	8.86339e-05	No
CRELD2	TvsG-dn	79174	protein_coding	36.8598	18.8561	-0.967017	5.61003e-09	4.94307e-07	No
NUDT16P	TvsG-dn		pseudogene	21.9263	11.2109	-0.967761	0.000200215	0.00284763	No
NEBL	TvsG-dn	10529	protein_coding	367.602	187.891	-0.968252	0.000271819	0.0036497	No
HRSP12	TvsG-dn	10247	protein_coding	14.1415	7.1913	-0.975607	6.2311e-07	2.74833e-05	No
PDIA5	TvsG-dn	10954	protein_coding	32.8477	16.6835	-0.977375	1.66796e-08	1.25458e-06	No
KLHL8	TvsG-dn	57563	protein_coding	90.9329	46.1593	-0.97818	1.06411e-05	0.000279241	No
PRR15L	TvsG-dn	79170	protein_coding	61.2256	30.9944	-0.982127	5.40676e-06	0.000160358	No
TDRD6	TvsG-dn	221400	protein_coding	23.1416	11.7058	-0.983264	5.35266e-06	0.00015895	No
SPATA4	TvsG-dn	132851	protein_coding	2.20311	1.11159	-0.986914	2.80792e-06	9.28005e-05	No
TMEM123	TvsG-dn	114908	protein_coding	576.517	290.801	-0.987331	7.65345e-08	4.4899e-06	No
DPP6	TvsG-dn	1804	protein_coding	38.2709	19.2993	-0.987697	0.000228866	0.00318712	Yes
APOO	TvsG-dn	79135	protein_coding	9.25545	4.66584	-0.988168	1.05019e-05	0.000276296	No
PKNOX2	TvsG-dn	63876	protein_coding	16.5932	8.36329	-0.988452	1.93013e-06	6.7608e-05	No
NT5C3B	TvsG-dn	115024	protein_coding	42.726	21.4993	-0.990828	1.05177e-05	0.000276408	No
HSDL2	TvsG-dn	84263	protein_coding	90.1606	45.3432	-0.99161	8.28967e-07	3.47731e-05	No
GPR125	TvsG-dn	166647	protein_coding	105.182	52.7945	-0.994435	3.01735e-06	9.79461e-05	No
DMRT3	TvsG-dn	58524	protein_coding	7.43623	3.73082	-0.99508	0.000127781	0.00202532	No
TRAPPC6A	TvsG-dn	79090	protein_coding	11.88	5.95779	-0.995686	4.61364e-06	0.000140656	No
PAIP2B	TvsG-dn	400961	protein_coding	33.3763	16.7283	-0.996536	2.92021e-06	9.54102e-05	No
ANGPTL1	TvsG-dn	9068	protein_coding	67.3146	33.6718	-0.99938	2.19767e-08	1.58828e-06	No
ELOVL1	TvsG-dn	64834	protein_coding	58.7827	29.3814	-1.00049	1.20012e-05	0.000307595	No
ACSF2	TvsG-dn	80221	protein_coding	70.9809	35.4112	-1.00322	9.58355e-06	0.000258368	No
TMEM99	TvsG-dn	147184	protein_coding	11.6614	5.81347	-1.00426	1.47593e-07	7.88721e-06	No
PRUNE	TvsG-dn	58497	protein_coding	49.6334	24.7403	-1.00445	1.55433e-06	5.70253e-05	No
MLLT3	TvsG-dn	4300	protein_coding	96.6042	48.1049	-1.0059	2.96813e-07	1.43583e-05	No
RILPL1	TvsG-dn	353116	protein_coding	18.2034	9.0356	-1.01052	9.73426e-06	0.000261257	No
SOD3	TvsG-dn	6649	protein_coding	24.3919	12.0968	-1.01178	0.000372631	0.00464704	No
TSPAN12	TvsG-dn	23554	protein_coding	57.6504	28.5906	-1.01179	7.23685e-08	4.28743e-06	No
HSPB11	TvsG-dn	51668	protein_coding	31.7823	15.7465	-1.01319	2.36245e-06	8.06325e-05	No
C21orf119	TvsG-dn		protein_coding	5.31197	2.6303	-1.01402	2.19565e-05	0.000491442	No
IRS1	TvsG-dn	3667	protein_coding	144.058	71.2335	-1.01602	3.59203e-05	0.000732261	No
CNTN5	TvsG-dn	53942	protein_coding	11.8356	5.8401	-1.01907	1.32356e-06	5.06497e-05	No
RBBP8NL	TvsG-dn	140893	protein_coding	4.5118	2.22404	-1.02052	1.91405e-06	6.73398e-05	No
ATP5H	TvsG-dn	10476	protein_coding	107.468	52.9641	-1.02082	1.0336e-06	4.14719e-05	No
EPCAM	TvsG-dn	4072	protein_coding	316.58	155.685	-1.02394	0.000189561	0.00272894	No
GAL3ST3	TvsG-dn	89792	protein_coding	9.6057	4.71303	-1.02724	2.41996e-05	0.000531378	No
TMEM178B	TvsG-dn	100507421	protein_coding	66.6073	32.6735	-1.02756	1.72388e-08	1.28456e-06	No
PDE10A	TvsG-dn	10846	protein_coding	51.5381	25.2009	-1.03216	2.00744e-06	7.00095e-05	No
SWI5	TvsG-dn	375757	protein_coding	23.0328	11.2196	-1.03766	2.65901e-05	0.000572816	No
CCL28	TvsG-dn	56477	protein_coding	36.917	17.9828	-1.03767	0.000147487	0.00226411	No
TMEM50B	TvsG-dn	757	protein_coding	163.655	79.6628	-1.03868	5.92533e-09	5.1699e-07	No
FREM2	TvsG-dn	341640	protein_coding	173.686	84.328	-1.0424	0.000123906	0.00197279	Yes
RILPL2	TvsG-dn	196383	protein_coding	47.2473	22.8562	-1.04765	1.1805e-07	6.4669e-06	No
CENPJ	TvsG-dn	55835	protein_coding	83.7746	40.4992	-1.04862	1.14359e-09	1.26448e-07	No
PDE4D	TvsG-dn	5144	protein_coding	92.938	44.8671	-1.05061	2.53068e-07	1.25457e-05	No
NETO2	TvsG-dn	81831	protein_coding	12.3281	5.94465	-1.05228	1.30794e-07	7.06541e-06	No
SMOC1	TvsG-dn	64093	protein_coding	9.42877	4.54598	-1.05248	4.18709e-05	0.00082892	No
CDON	TvsG-dn	50937	protein_coding	132.057	63.6503	-1.05293	2.82252e-07	1.3737e-05	No
PGF	TvsG-dn	5228	protein_coding	46.0743	22.1959	-1.05367	1.34487e-05	0.000336485	No
CAPSL	TvsG-dn	133690	protein_coding	2.79283	1.34499	-1.05413	1.17458e-06	4.62015e-05	No
CXorf30	TvsG-dn	645090	protein_coding	1.97471	0.948485	-1.05795	0.000596612	0.00667744	No
NMB	TvsG-dn	4828	protein_coding	16.7726	8.04921	-1.05918	1.75283e-06	6.27721e-05	No
HYOU1	TvsG-dn	10525	protein_coding	179.258	85.98	-1.05996	1.67732e-07	8.82435e-06	No
AGPAT9	TvsG-dn	84803	protein_coding	61.2631	29.3763	-1.06037	3.5017e-08	2.36675e-06	No
ZNF536	TvsG-dn	9745	protein_coding	9.82388	4.70359	-1.06253	7.15771e-07	3.09445e-05	No
SEPHS1P6	TvsG-dn	729399	pseudogene	0.901379	0.431405	-1.06309	0.000785753	0.00826177	No
DCAF17	TvsG-dn	80067	protein_coding	75.2851	35.9391	-1.06681	4.38845e-07	2.02493e-05	No
TDRD9	TvsG-dn	122402	protein_coding	27.327	13.0282	-1.06869	1.38303e-06	5.24241e-05	No
LDHD	TvsG-dn	197257	protein_coding	12.3119	5.86586	-1.06964	1.30923e-05	0.000329123	No
UTS2R	TvsG-dn	2837	protein_coding	0.997199	0.474274	-1.07216	0.000910381	0.00930707	No
GRIK2	TvsG-dn	2898	protein_coding	12.9016	6.12849	-1.07394	2.33435e-11	4.05872e-09	No
HRASLS	TvsG-dn	57110	protein_coding	2.78014	1.31917	-1.07552	0.000134108	0.00209764	No
PRPH2	TvsG-dn	5961	protein_coding	7.87528	3.73391	-1.07665	5.45461e-07	2.4509e-05	No
CROT	TvsG-dn	54677	protein_coding	108.98	51.5663	-1.07956	1.2012e-05	0.000307595	No
PTPRQ	TvsG-dn	374462	protein_coding	32.1931	15.2208	-1.08071	8.4832e-06	0.00023477	No
SNRNP25	TvsG-dn	79622	protein_coding	18.7103	8.83859	-1.08194	1.00182e-08	8.03932e-07	No
TTC30B	TvsG-dn	150737	protein_coding	26.8132	12.6456	-1.08431	1.76962e-06	6.3091e-05	No
RP11-73B2.6	TvsG-dn		pseudogene	1.40861	0.664156	-1.08468	0.000401514	0.00492168	No
REEP6	TvsG-dn	92840	protein_coding	4.49381	2.11872	-1.08475	9.89677e-08	5.61378e-06	No
MAPK4	TvsG-dn	5596	protein_coding	15.5191	7.31652	-1.08481	1.426e-05	0.000352766	No
STOX1	TvsG-dn	219736	protein_coding	13.1562	6.15548	-1.0958	0.000377595	0.00469675	No
NUCB2	TvsG-dn	4925	protein_coding	95.1788	44.516	-1.09632	3.17256e-09	3.08643e-07	No
SAMD15	TvsG-dn	161394	protein_coding	12.4304	5.79811	-1.10022	1.38576e-05	0.000344559	No
PLEKHG4B	TvsG-dn	153478	protein_coding	20.1941	9.39888	-1.10337	6.95516e-07	3.01776e-05	No
TMEM125	TvsG-dn	128218	protein_coding	38.7029	17.9503	-1.10843	8.54951e-06	0.000235519	No
CKB	TvsG-dn	1152	protein_coding	48.7953	22.6029	-1.11023	3.79033e-06	0.000118882	No
RP11-403F21.1	TvsG-dn		pseudogene	0.787017	0.363899	-1.11286	0.000158965	0.00239136	No
PNPLA4	TvsG-dn	8228	protein_coding	20.1039	9.29181	-1.11345	2.20123e-06	7.55598e-05	No
SDSL	TvsG-dn	113675	protein_coding	15.1183	6.96434	-1.11824	8.41817e-08	4.89069e-06	No
YIPF1	TvsG-dn	54432	protein_coding	42.1325	19.279	-1.1279	5.89894e-08	3.62987e-06	No
BCAP29	TvsG-dn	55973	protein_coding	153.904	70.409	-1.1282	5.61985e-10	6.99187e-08	No
TRIM58	TvsG-dn	25893	protein_coding	17.6838	8.08604	-1.12892	1.50986e-05	0.000368541	No
NDUFB2	TvsG-dn	4708	protein_coding	86.1056	39.3145	-1.13105	6.07333e-07	2.69359e-05	No
LIPI	TvsG-dn	149998	protein_coding	2.14688	0.978472	-1.13364	0.000283827	0.00377294	No
PDE8B	TvsG-dn	8622	protein_coding	271.013	123.284	-1.13637	1.96013e-06	6.85588e-05	No
MANF	TvsG-dn	7873	protein_coding	53.1459	24.1682	-1.13685	6.82522e-09	5.84873e-07	No
SRCRB4D	TvsG-dn		protein_coding	5.84438	2.65519	-1.13824	0.000761892	0.00807948	No
PRDX1	TvsG-dn	5052	protein_coding	440.138	199.152	-1.14409	2.64186e-08	1.84807e-06	No
GPM6A	TvsG-dn	2823	protein_coding	19.3328	8.7407	-1.14523	6.28447e-05	0.00114844	No
IL1RAPL1	TvsG-dn	11141	protein_coding	3.48788	1.57063	-1.15101	2.57053e-05	0.000556654	No
ESRRG	TvsG-dn	2104	protein_coding	40.2549	18.0285	-1.15889	1.25833e-11	2.37735e-09	No
BEX5	TvsG-dn	340542	protein_coding	10.8276	4.84797	-1.15927	2.83639e-05	0.000606562	No
HSP90B1	TvsG-dn	7184	protein_coding	1883.84	843.237	-1.15966	5.43797e-08	3.42464e-06	No
RPL7AP28	TvsG-dn	100271209	pseudogene	1.74158	0.778141	-1.16229	0.000285292	0.00378821	No
WFDC2	TvsG-dn	10406	protein_coding	26.7391	11.9233	-1.16517	1.41546e-05	0.000351215	No
SLC7A11	TvsG-dn	23657	protein_coding	34.2427	15.2655	-1.16552	7.35805e-05	0.00131166	No
MARVELD2	TvsG-dn	153562	protein_coding	103.883	46.2818	-1.16644	9.05736e-06	0.000247238	No
CRYBG3	TvsG-dn	131544	protein_coding	454.666	202.422	-1.16744	5.23672e-05	0.000987037	No
C11orf1	TvsG-dn	64776	protein_coding	23.0322	10.2398	-1.16947	5.60659e-08	3.50324e-06	No
ANKEF1	TvsG-dn	63926	protein_coding	21.5274	9.54225	-1.17377	9.90726e-06	0.000263542	No
BCL2	TvsG-dn	596	protein_coding	161.69	71.6343	-1.17451	2.61568e-08	1.84049e-06	No
PROX1	TvsG-dn	5629	protein_coding	45.5398	20.1519	-1.17622	3.80236e-08	2.54133e-06	No
TSPAN1	TvsG-dn	10103	protein_coding	173.087	76.2077	-1.18349	1.22394e-07	6.67438e-06	No
GOLGA8M	TvsG-dn	653720	protein_coding	15.7729	6.94003	-1.18443	1.06187e-07	5.91151e-06	No
CCDC146	TvsG-dn	57639	protein_coding	49.0206	21.5047	-1.18874	2.82467e-09	2.77767e-07	No
GOLGA8R	TvsG-dn	101059918	protein_coding	5.49318	2.40399	-1.19221	2.88191e-06	9.45945e-05	No
NGFRAP1	TvsG-dn	27018	protein_coding	136.701	59.661	-1.19616	2.38808e-06	8.12759e-05	No
SDPR	TvsG-dn	8436	protein_coding	136.334	59.4346	-1.19777	1.06296e-08	8.41735e-07	No
CSGALNACT1	TvsG-dn	55790	protein_coding	174.891	76.0638	-1.20118	3.85521e-09	3.61336e-07	No
WBSCR17	TvsG-dn	64409	protein_coding	22.514	9.77611	-1.20349	1.18298e-09	1.30204e-07	No
H1F0	TvsG-dn	3005	protein_coding	87.0749	37.5865	-1.21204	3.93774e-07	1.85623e-05	No
C8orf48	TvsG-dn	157773	protein_coding	5.80056	2.50294	-1.21257	1.27987e-06	4.93376e-05	No
AC073464.7	TvsG-dn		pseudogene	1.00949	0.435573	-1.21264	2.88721e-06	9.46391e-05	No
AC078899.4	TvsG-dn		pseudogene	1.51602	0.651167	-1.21919	0.000160916	0.0024114	No
RP4-725G10.4	TvsG-dn		pseudogene	1.05065	0.450736	-1.22092	0.000693639	0.00753085	No
SORBS2	TvsG-dn	8470	protein_coding	318.416	136.468	-1.22236	1.71243e-07	8.97121e-06	No
BMP8B	TvsG-dn	656	protein_coding	20.7797	8.89367	-1.22432	7.60798e-06	0.000215521	No
NUPR1L	TvsG-dn	389493	protein_coding	8.41173	3.59951	-1.2246	0.000127796	0.00202532	No
MPPED2	TvsG-dn	744	protein_coding	62.8824	26.8297	-1.22882	9.33819e-05	0.00156968	Yes
FAM189A2	TvsG-dn	9413	protein_coding	115.743	49.3625	-1.22944	7.46858e-05	0.00132742	No
SNTA1	TvsG-dn	6640	protein_coding	70.314	29.986	-1.22952	2.72753e-06	9.07689e-05	No
KIF5A	TvsG-dn	3798	protein_coding	14.8458	6.32688	-1.23049	5.19764e-05	0.000981986	No
LPCAT2	TvsG-dn	54947	protein_coding	312.025	132.456	-1.23615	9.98667e-08	5.63812e-06	No
GRAMD2	TvsG-dn	196996	protein_coding	20.023	8.4839	-1.23886	8.19414e-08	4.77209e-06	No
TTC30A	TvsG-dn	92104	protein_coding	34.1273	14.3922	-1.24564	2.25181e-07	1.1327e-05	No
KCNK3	TvsG-dn	3777	protein_coding	13.9983	5.89819	-1.24691	5.5742e-10	6.99187e-08	No
DYRK4	TvsG-dn	8798	protein_coding	33.3274	14.0405	-1.24711	1.66756e-07	8.79373e-06	No
CCDC110	TvsG-dn	256309	protein_coding	9.29077	3.91258	-1.24768	2.80016e-09	2.7649e-07	No
CGNL1	TvsG-dn	84952	protein_coding	243.429	102.5	-1.24788	4.66904e-09	4.22751e-07	No
OR2W3	TvsG-dn	343171	protein_coding	5.386	2.26642	-1.2488	1.23594e-06	4.80634e-05	No
CLN5	TvsG-dn	1203	protein_coding	128.56	54.0006	-1.2514	2.57432e-08	1.81949e-06	No
TEKT4	TvsG-dn	150483	protein_coding	1.36932	0.574391	-1.25335	0.000273195	0.00366203	No
PLA2R1	TvsG-dn	22925	protein_coding	327.605	137.416	-1.2534	1.35039e-07	7.24861e-06	No
HES1	TvsG-dn	3280	protein_coding	68.9864	28.9363	-1.25343	0.000187367	0.00270662	No
MDH1B	TvsG-dn	130752	protein_coding	13.6433	5.69544	-1.26031	2.57825e-08	1.81949e-06	No
METTL7A	TvsG-dn	25840	protein_coding	464.405	193.615	-1.26219	3.84053e-08	2.55971e-06	No
RSPH6A	TvsG-dn	81492	protein_coding	4.39822	1.83306	-1.26266	5.82884e-08	3.61388e-06	No
IQGAP2	TvsG-dn	10788	protein_coding	157.082	65.3333	-1.26563	2.11556e-12	4.88083e-10	No
TLE6	TvsG-dn	79816	protein_coding	10.4043	4.32557	-1.26622	2.41273e-10	3.23413e-08	No
HFM1	TvsG-dn	164045	protein_coding	19.0299	7.86138	-1.27542	1.19645e-09	1.31085e-07	No
GCAT	TvsG-dn	23464	protein_coding	19.074	7.86624	-1.27786	2.40052e-09	2.4406e-07	No
FAM218A	TvsG-dn	152756	protein_coding	6.77531	2.79287	-1.27854	6.37285e-06	0.000184007	No
PTTG1	TvsG-dn	9232	protein_coding	33.3643	13.7501	-1.27887	5.32755e-11	8.63712e-09	No
IMPA2	TvsG-dn	3613	protein_coding	18.3162	7.54305	-1.2799	1.00562e-07	5.65078e-06	No
TXNL1	TvsG-dn	9352	protein_coding	289.482	119.111	-1.28116	5.84797e-09	5.12103e-07	No
COLEC11	TvsG-dn	78989	protein_coding	8.00407	3.29199	-1.28178	2.1027e-05	0.000477316	No
PEBP1	TvsG-dn	5037	protein_coding	876.132	360.126	-1.28264	1.61438e-06	5.89582e-05	No
ASXL3	TvsG-dn	80816	protein_coding	37.713	15.447	-1.28773	2.02651e-09	2.11409e-07	No
SLC29A4	TvsG-dn	222962	protein_coding	8.94428	3.65837	-1.28976	6.92303e-09	5.89047e-07	No
FGF7	TvsG-dn	2252	protein_coding	77.8668	31.7469	-1.29439	2.47804e-09	2.50878e-07	No
BFSP1	TvsG-dn	631	protein_coding	9.48481	3.86213	-1.29622	3.69745e-08	2.48506e-06	No
C9orf116	TvsG-dn	138162	protein_coding	3.57933	1.45556	-1.29812	9.18606e-07	3.78712e-05	No
KCNK2	TvsG-dn	3776	protein_coding	28.3152	11.5059	-1.2992	2.51181e-05	0.000547655	No
VSIG2	TvsG-dn	23584	protein_coding	36.7855	14.9479	-1.2992	4.69573e-06	0.000142439	No
KIAA1467	TvsG-dn	57613	protein_coding	41.9543	17.0385	-1.30002	2.28033e-08	1.63326e-06	No
CLDN8	TvsG-dn	9073	protein_coding	33.57	13.606	-1.30293	1.55718e-07	8.26614e-06	No
CLDN5	TvsG-dn	7122	protein_coding	20.7212	8.39378	-1.30371	8.15447e-06	0.000227581	No
MORN2	TvsG-dn	729967	protein_coding	24.669	9.90395	-1.31663	1.57373e-08	1.19117e-06	No
FOLR1	TvsG-dn	2348	protein_coding	25.5442	10.2361	-1.31933	2.38532e-07	1.19236e-05	No
PPIL1	TvsG-dn	51645	protein_coding	31.4127	12.5871	-1.31941	2.83395e-08	1.96526e-06	No
FMOD	TvsG-dn	2331	protein_coding	160.616	64.1934	-1.32312	1.8398e-09	1.94468e-07	No
PLLP	TvsG-dn	51090	protein_coding	12.8336	5.12677	-1.32381	3.94744e-10	5.17568e-08	No
WDR72	TvsG-dn	256764	protein_coding	214.751	85.779	-1.32397	0.000466879	0.00555945	No
LAYN	TvsG-dn	143903	protein_coding	24.6534	9.83939	-1.32514	9.40929e-07	3.84611e-05	No
CAMP	TvsG-dn	820	protein_coding	1.28195	0.511291	-1.32613	9.90511e-05	0.00165159	No
GRIN2C	TvsG-dn	2905	protein_coding	24.2511	9.65024	-1.32942	8.93725e-11	1.38349e-08	No
DUOXA2	TvsG-dn	405753	protein_coding	16.4226	6.53226	-1.33003	4.28214e-05	0.00084356	No
LGI3	TvsG-dn	203190	protein_coding	12.5994	5.01077	-1.33025	1.15199e-07	6.33965e-06	No
MFAP3L	TvsG-dn	9848	protein_coding	19.8881	7.89917	-1.33214	1.09487e-07	6.06703e-06	No
MATN2	TvsG-dn	4147	protein_coding	447.01	177.416	-1.33317	2.63543e-08	1.84807e-06	Yes
SCUBE3	TvsG-dn	222663	protein_coding	132.792	52.3793	-1.3421	2.02253e-06	7.04333e-05	Yes
ALDH1A1	TvsG-dn	216	protein_coding	358.158	140.866	-1.34627	1.28688e-10	1.88276e-08	No
ITPR1	TvsG-dn	3708	protein_coding	416.576	163.442	-1.3498	5.92646e-13	1.6159e-10	No
AVPR1A	TvsG-dn	552	protein_coding	12.6067	4.94486	-1.35019	1.36335e-09	1.48019e-07	No
KCNJ13	TvsG-dn	3769	protein_coding	16.6655	6.53317	-1.35101	3.52077e-07	1.67614e-05	No
IP6K3	TvsG-dn	117283	protein_coding	18.6745	7.30284	-1.35454	3.76963e-07	1.78048e-05	No
ID3	TvsG-dn	3399	protein_coding	119.235	46.5882	-1.35577	4.85916e-11	7.98566e-09	No
LRRIQ3	TvsG-dn	127255	protein_coding	5.89365	2.30226	-1.35611	7.33037e-09	6.14982e-07	No
TG	TvsG-dn	7038	protein_coding	61854.6	24128.4	-1.35815	3.13695e-05	0.000661988	No
GALNT18	TvsG-dn	374378	protein_coding	80.1624	31.1604	-1.36321	7.77553e-09	6.50056e-07	No
AC005077.12	TvsG-dn		pseudogene	4.65477	1.80803	-1.36429	5.14213e-09	4.60374e-07	No
FOXA2	TvsG-dn	3170	protein_coding	5.03892	1.95601	-1.3652	4.01104e-08	2.64398e-06	No
TNNC1	TvsG-dn	7134	protein_coding	9.83463	3.81315	-1.36689	1.23161e-07	6.70097e-06	No
FOXE1	TvsG-dn	2304	protein_coding	322.278	124.357	-1.37382	5.71942e-06	0.00016797	No
SELV	TvsG-dn	348303	protein_coding	3.0088	1.15415	-1.38236	2.05241e-08	1.49683e-06	No
CYP1A2	TvsG-dn	1544	protein_coding	5.86003	2.2393	-1.38786	3.0881e-10	4.11644e-08	No
GRIK4	TvsG-dn	2900	protein_coding	14.0807	5.35261	-1.39541	6.02914e-09	5.24142e-07	No
LOH12CR2	TvsG-dn	503693	protein_coding	3.73429	1.4177	-1.39728	1.70704e-08	1.27597e-06	No
AIF1L	TvsG-dn	83543	protein_coding	202.72	76.4924	-1.4061	4.42318e-07	2.03314e-05	No
ZBED2	TvsG-dn	79413	protein_coding	141.612	53.361	-1.40809	1.36445e-05	0.000339965	Yes
CDH16	TvsG-dn	1014	protein_coding	53.2282	20.0453	-1.40893	3.08796e-05	0.000653372	No
GNA14	TvsG-dn	9630	protein_coding	25.737	9.62311	-1.41927	1.53345e-13	4.97211e-11	No
WSCD2	TvsG-dn	9671	protein_coding	51.9605	19.4138	-1.42033	2.33271e-05	0.000517293	No
ANO5	TvsG-dn	203859	protein_coding	43.8723	16.3463	-1.42435	2.44959e-08	1.74408e-06	No
ZYG11A	TvsG-dn	440590	protein_coding	22.4703	8.37036	-1.42466	3.74879e-06	0.000117888	No
LRP1B	TvsG-dn	53353	protein_coding	273.164	101.455	-1.42892	0.000136785	0.00212566	Yes
SMAD9	TvsG-dn	4093	protein_coding	153.776	57.0651	-1.43015	1.93312e-11	3.51388e-09	No
ETNPPL	TvsG-dn	64850	protein_coding	3.65548	1.3537	-1.43315	1.30785e-07	7.06541e-06	No
CPQ	TvsG-dn	10404	protein_coding	329.697	122.026	-1.43396	1.26847e-09	1.38344e-07	No
ID4	TvsG-dn	3400	protein_coding	432.232	156.832	-1.46258	1.53295e-08	1.17415e-06	No
HKDC1	TvsG-dn	80201	protein_coding	19.9289	7.22279	-1.46424	2.25626e-09	2.34358e-07	No
GATM	TvsG-dn	2628	protein_coding	76.9134	27.7882	-1.46876	1.83151e-07	9.53257e-06	No
TPTE2P1	TvsG-dn	646405	pseudogene	24.0465	8.68167	-1.46979	6.20279e-06	0.000180181	No
CACNB4	TvsG-dn	785	protein_coding	29.9421	10.6238	-1.49487	8.51386e-06	0.000235347	No
SCGB2A1	TvsG-dn	4246	protein_coding	1.24338	0.43997	-1.49879	0.000126121	0.00200406	No
CYS1	TvsG-dn	192668	protein_coding	12.467	4.39762	-1.50332	5.8319e-10	7.17593e-08	No
RANBP3L	TvsG-dn	202151	protein_coding	17.0599	6.01248	-1.50458	7.88551e-11	1.24477e-08	No
B4GALNT2	TvsG-dn	124872	protein_coding	9.35589	3.28437	-1.51026	1.53656e-08	1.17415e-06	No
SH3BGR	TvsG-dn	6450	protein_coding	12.1706	4.26912	-1.51139	7.65527e-07	3.26253e-05	No
SNX18P14	TvsG-dn	100418972	pseudogene	3.02869	1.0449	-1.53533	5.07409e-08	3.22939e-06	No
GJB1	TvsG-dn	2705	protein_coding	1.60869	0.552406	-1.54209	9.81508e-06	0.000262545	No
RPS6KA6	TvsG-dn	27330	protein_coding	36.538	12.5214	-1.545	3.17725e-09	3.08643e-07	No
SDF2L1	TvsG-dn	23753	protein_coding	24.0139	8.22874	-1.54512	2.01739e-12	4.69953e-10	No
MT2A	TvsG-dn	4502	protein_coding	95.4611	32.5577	-1.55191	2.7458e-09	2.72271e-07	No
IYD	TvsG-dn	389434	protein_coding	2723.53	928.694	-1.5522	0.000305858	0.00398628	No
OXCT2P1	TvsG-dn	192217	pseudogene	1.48908	0.507019	-1.55431	0.000958727	0.00968994	No
SLC5A7	TvsG-dn	60482	protein_coding	4.54435	1.54674	-1.55484	7.08178e-08	4.22687e-06	No
GCSH	TvsG-dn	2653	protein_coding	14.9497	5.07808	-1.55776	4.39802e-09	4.02772e-07	No
SUSD5	TvsG-dn	26032	protein_coding	20.5351	6.94775	-1.56348	2.88289e-18	3.14418e-15	No
SLC25A15P3	TvsG-dn	100422635	pseudogene	2.77515	0.937429	-1.56579	0.000297121	0.00390637	No
C3orf55	TvsG-dn		protein_coding	8.09247	2.72871	-1.56836	1.89166e-06	6.67479e-05	No
FHL1	TvsG-dn	2273	protein_coding	405.456	136.426	-1.57143	2.39168e-15	1.17762e-12	No
KCNK16	TvsG-dn	83795	protein_coding	2.8855	0.969922	-1.57288	2.50581e-06	8.48017e-05	No
COL17A1	TvsG-dn	1308	protein_coding	54.5872	18.3203	-1.57512	6.85248e-09	5.85119e-07	No
SELENBP1	TvsG-dn	8991	protein_coding	268.475	89.9999	-1.5768	7.10912e-08	4.23266e-06	No
PLCD4	TvsG-dn	84812	protein_coding	20.8417	6.95405	-1.58355	8.585e-08	4.95863e-06	No
NWD1	TvsG-dn	284434	protein_coding	20.5092	6.80385	-1.59185	4.92124e-10	6.24763e-08	No
PLCH1	TvsG-dn	23007	protein_coding	47.8758	15.8298	-1.59665	2.86289e-11	4.87179e-09	No
CA4	TvsG-dn	762	protein_coding	14.2332	4.65812	-1.61144	7.95649e-05	0.00139146	No
MRO	TvsG-dn	83876	protein_coding	11.4557	3.74177	-1.61428	6.03491e-10	7.38784e-08	No
ABCA13	TvsG-dn	154664	protein_coding	106.74	34.6155	-1.62461	2.83515e-12	6.29875e-10	No
FCGBP	TvsG-dn	8857	protein_coding	696.488	224.089	-1.63602	1.22891e-06	4.79454e-05	No
GCNT3	TvsG-dn	9245	protein_coding	8.45713	2.70912	-1.64234	2.47189e-07	1.23051e-05	No
EBF4	TvsG-dn	57593	protein_coding	19.2423	6.08517	-1.66091	1.19648e-06	4.69089e-05	No
CA12	TvsG-dn	771	protein_coding	50.5801	15.9532	-1.66472	0.000164445	0.00245379	No
NECAB1	TvsG-dn	64168	protein_coding	17.6625	5.55147	-1.66975	1.00364e-10	1.50509e-08	No
SLC5A8	TvsG-dn	160728	protein_coding	63.024	19.7553	-1.67367	8.13348e-05	0.00141314	No
CLUL1	TvsG-dn	27098	protein_coding	10.1681	3.1846	-1.67486	2.24233e-14	8.82006e-12	No
MT1X	TvsG-dn	4501	protein_coding	124.598	38.8756	-1.68034	7.66862e-12	1.47201e-09	No
GLDC	TvsG-dn	2731	protein_coding	19.1038	5.90099	-1.69483	4.12796e-06	0.000128132	No
KLRG2	TvsG-dn	346689	protein_coding	16.0419	4.95256	-1.6956	2.1281e-10	2.90123e-08	No
HSPA8P16	TvsG-dn	100289643	pseudogene	3.88773	1.19945	-1.69655	3.27772e-08	2.23425e-06	No
MINA	TvsG-dn	84864	protein_coding	127.659	39.3117	-1.69926	8.59712e-08	4.95863e-06	No
TMEM171	TvsG-dn	134285	protein_coding	16.5681	5.09236	-1.702	4.33519e-08	2.83819e-06	No
RAG1	TvsG-dn	5896	protein_coding	17.8371	5.46793	-1.70581	5.71369e-14	2.04618e-11	No
SLC43A3	TvsG-dn	29015	protein_coding	75.2134	22.8619	-1.71804	4.71342e-08	3.032e-06	Yes
LRP2	TvsG-dn	4036	protein_coding	1456.68	429.808	-1.76092	8.92122e-09	7.33067e-07	No
COLEC10	TvsG-dn	10584	protein_coding	4.51689	1.30193	-1.79468	3.7951e-13	1.08404e-10	No
CD36	TvsG-dn	948	protein_coding	144.546	41.5382	-1.79902	2.07112e-11	3.70853e-09	Yes
PPIAP26	TvsG-dn	121981	pseudogene	1.3623	0.391268	-1.79981	0.000182773	0.00265624	No
SLC4A4	TvsG-dn	8671	protein_coding	171.012	47.7097	-1.84175	6.90303e-15	3.06724e-12	Yes
DGKI	TvsG-dn	9162	protein_coding	239.088	65.1307	-1.87614	6.23315e-11	9.97055e-09	No
MIOX	TvsG-dn	55586	protein_coding	12.0586	3.26231	-1.88609	7.71703e-13	2.01264e-10	No
UNC13C	TvsG-dn	440279	protein_coding	112.193	29.7936	-1.91291	6.11011e-05	0.00112428	No
AC010980.2	TvsG-dn		pseudogene	4.05701	1.07036	-1.92232	5.10315e-11	8.32959e-09	No
CYP4F32P	TvsG-dn		pseudogene	4.49512	1.1768	-1.93349	1.48117e-13	4.86837e-11	No
ANKRD20A8P	TvsG-dn	729171	pseudogene	14.8816	3.8782	-1.94007	1.67034e-15	9.10868e-13	No
GSTM1	TvsG-dn	2944	protein_coding	3.95623	1.02346	-1.95067	0.000513647	0.00597114	No
GSTM3	TvsG-dn	2947	protein_coding	90.2293	23.2897	-1.9539	5.92883e-15	2.68408e-12	No
NPR3	TvsG-dn	4883	protein_coding	63.221	16.15	-1.96887	0.000358681	0.00450822	No
RP11-419L20.2	TvsG-dn		pseudogene	3.45582	0.871106	-1.98811	6.26978e-12	1.25364e-09	No
C16orf89	TvsG-dn	146556	protein_coding	272.137	68.181	-1.99689	1.38224e-10	2.01003e-08	No
RP11-122A3.2	TvsG-dn		protein_coding	9.18573	2.21659	-2.05105	4.65337e-15	2.14717e-12	No
BEX1	TvsG-dn	55859	protein_coding	12.8788	3.1051	-2.05228	6.86008e-05	0.0012376	No
ENPP3	TvsG-dn	5169	protein_coding	12.1069	2.90973	-2.05687	4.12097e-10	5.34478e-08	No
GOLGA8O	TvsG-dn	728047	protein_coding	5.22601	1.25465	-2.05843	9.59413e-09	7.77708e-07	No
ODAM	TvsG-dn	54959	protein_coding	3.86381	0.926217	-2.0606	8.0914e-11	1.26892e-08	No
RP11-217H19.1	TvsG-dn		pseudogene	9.01076	2.13277	-2.07892	0.000532512	0.00611636	No
C11orf74	TvsG-dn	119710	protein_coding	50.7661	11.9655	-2.08499	2.48032e-05	0.000543497	No
CRABP1	TvsG-dn	1381	protein_coding	35.8093	8.30318	-2.1086	0.000378561	0.00470207	No
MT1L	TvsG-dn	4500	pseudogene	8.50648	1.9721	-2.10883	2.17392e-14	8.69352e-12	No
MT1M	TvsG-dn	4499	protein_coding	24.5466	5.53354	-2.14925	1.15089e-19	1.62438e-16	No
GOLGA8Q	TvsG-dn	727909	protein_coding	13.095	2.85659	-2.19665	3.46957e-13	1.003e-10	No
RASSF6	TvsG-dn	166824	protein_coding	43.1712	9.32284	-2.21123	6.00709e-06	0.00017492	No
IGFBPL1	TvsG-dn	347252	protein_coding	13.6833	2.90877	-2.23393	4.14045e-13	1.16878e-10	No
SMOC2	TvsG-dn	64094	protein_coding	146.803	30.9736	-2.24477	2.8875e-09	2.82787e-07	No
C12orf39	TvsG-dn		protein_coding	23.5676	4.97171	-2.24499	7.99417e-07	3.37104e-05	No
AC073464.11	TvsG-dn		pseudogene	2.96292	0.58714	-2.33524	8.04831e-13	2.07646e-10	No
MT1E	TvsG-dn	4493	protein_coding	340.269	66.159	-2.36267	8.64725e-19	1.03741e-15	No
FER1L6	TvsG-dn	654463	protein_coding	29.4194	5.69287	-2.36954	1.52244e-16	9.87279e-14	No
GALNT9	TvsG-dn	50614	protein_coding	19.4818	3.70972	-2.39275	1.05519e-18	1.20563e-15	No
FAM167A	TvsG-dn	83648	protein_coding	109.234	20.7278	-2.39779	1.76364e-16	1.1136e-13	No
SERTM1	TvsG-dn	400120	protein_coding	16.1051	3.04885	-2.40118	9.80952e-17	7.13241e-14	No
KCNAB1	TvsG-dn	7881	protein_coding	149.03	28.1869	-2.4025	7.90842e-18	7.90644e-15	No
TNFRSF11B	TvsG-dn	4982	protein_coding	98.4001	18.4876	-2.41211	2.30615e-21	5.53339e-18	No
C10orf107	TvsG-dn	219621	protein_coding	8.52065	1.57079	-2.43948	1.24528e-13	4.26847e-11	No
ID1	TvsG-dn	3397	protein_coding	230.598	42.4904	-2.44017	5.34954e-19	7.13094e-16	No
UGT8	TvsG-dn	7368	protein_coding	27.2685	4.86549	-2.48658	1.14812e-12	2.86959e-10	No
SMCO3	TvsG-dn	440087	protein_coding	9.8749	1.74335	-2.50191	1.47801e-17	1.36398e-14	No
LIX1	TvsG-dn	167410	protein_coding	25.4402	4.46946	-2.50894	2.26716e-12	5.18078e-10	No
FABP4	TvsG-dn	2167	protein_coding	52.394	9.17272	-2.51398	1.75758e-11	3.21919e-09	Yes
CIB4	TvsG-dn	130106	protein_coding	4.40821	0.738021	-2.57846	3.2466e-14	1.21717e-11	No
GJB6	TvsG-dn	10804	protein_coding	15.1231	2.31839	-2.70556	5.89152e-16	3.36574e-13	No
AQP4	TvsG-dn	361	protein_coding	114.368	17.4397	-2.71324	3.36459e-24	1.3455e-20	No
HSD17B6	TvsG-dn	8630	protein_coding	88.9202	12.9401	-2.78066	5.63613e-28	2.70467e-24	Yes
HGD	TvsG-dn	3081	protein_coding	88.9098	12.7837	-2.79804	9.83574e-22	2.62221e-18	No
STXBP5L	TvsG-dn	9515	protein_coding	79.1442	10.8361	-2.86864	2.1117e-20	3.61916e-17	No
SEMA3D	TvsG-dn	223117	protein_coding	364.583	45.4779	-3.00301	3.63668e-09	3.43538e-07	Yes
OTOS	TvsG-dn	150677	protein_coding	32.5361	3.8916	-3.0636	6.15606e-22	1.84636e-18	No
ATRNL1	TvsG-dn	26033	protein_coding	43.5836	4.9053	-3.15137	2.30925e-20	3.69387e-17	No
ALDOB	TvsG-dn	229	protein_coding	10.8043	1.09419	-3.30367	5.22655e-05	0.000985895	No
CYP24A1	TvsG-dn	1591	protein_coding	34.532	3.26064	-3.40471	4.61472e-06	0.000140656	No
BMP8A	TvsG-dn	353500	protein_coding	75.4391	6.29038	-3.58409	9.04254e-11	1.38749e-08	No
ALB	TvsG-dn	213	protein_coding	31.3631	2.54332	-3.62428	1.67453e-05	0.000398988	No
KIAA1324	TvsG-dn	57535	protein_coding	119.269	9.63717	-3.62947	1.89119e-34	2.26886e-30	No
COL9A3	TvsG-dn	1299	protein_coding	68.4913	5.52454	-3.632	1.73398e-12	4.07894e-10	No
APOA1	TvsG-dn	335	protein_coding	12.8368	0.942375	-3.76785	9.36624e-08	5.38929e-06	No
FGA	TvsG-dn	2243	protein_coding	26.4598	1.87668	-3.81754	0.00078572	0.00826177	No
MT1F	TvsG-dn	4494	protein_coding	267.118	15.2325	-4.13226	8.28624e-40	1.9882e-35	Yes
RAG2	TvsG-dn	5897	protein_coding	26.5984	1.42018	-4.22719	7.43687e-32	5.94801e-28	No
PKHD1L1	TvsG-dn	93035	protein_coding	2206.45	110.609	-4.31818	2.06658e-15	1.07795e-12	Yes
MT1G	TvsG-dn	4495	protein_coding	380.028	15.7876	-4.58925	1.48985e-08	1.14575e-06	Yes
MT1H	TvsG-dn	4496	protein_coding	130.01	2.9934	-5.44069	6.94058e-17	5.57576e-14	Yes
DIO1	TvsG-dn	1733	protein_coding	286.362	5.56185	-5.68613	3.41769e-28	2.0501e-24	No
*: ref(NEJM,Preoperative Diagnosis of Benign Thyroid Nodules with Indeterminate Cytology)
