# Supplementary material for: The genetic landscape of benign thyroid nodules revealed by whole exome and transcriptome sequencing
Source: Nat Commun. 2017 Jun 5;8:15533. doi: 10.1038/ncomms15533 (PMC5465355; doi:10.1038/ncomms15533)
Supplement: Supplementary Data 10 — List of the sequences of the primers which were used for PCR-Sanger sequencing validations. [file ncomms15533-s10.xlsx]

## Sheet: Sheet1
Supplementary Data 10 Sequence of primers used in this study.
Primer Name	Sequence (5’-3’)
BRAF-V600E-F	ACCTAAACTCTTCATAATGCTTGCT
BRAF-V600E-R	TGATTTTTGTGAATACTGGGAACT
BRAF-E10-S	TAGGATCAACCACAGGTTTG
BRAF-E10-A	GATGACAGCAAAAAGCAGTG
SPOP-S	CCAGATCAAAGCCACAAC
SPOP-A	CTGGACGATAGAGTAAGACC
EZH1-S	ACACCTGCTTTTTTGACTCG
EZH1-A	AACCAGTGGAAAGAGAATGC
ZNF148-E6-S2	TTTGGGAGGGTCTGGTTATC
ZNF148-E6-A2	CCACATATGAAGAGAGCAAAG
ZNF148-E1-S	AGGCAGTTCCAAAGTACATC
ZNF148-E1-A	CAAGAACACTATTTAGCCCTG
ZNF148-E2-S	CATCATTCTGGAAGCACCTG
ZNF148-E2-A	CTCCTACTAAACCACACAAGAC
ZNF148-E3-S	ATAATCTGTGGTGACCGTTG
ZNF148-E3-A	CCTTCTGACATTCTGGCCTAC
ZNF148-E4-S	CTTTCTCACCCCATGATGTT
ZNF148-E4-A	GTAATTTCTTGGGCTTGGAC
ZNF148-E5-S	TGGCACTGCTGTTCTCCTTG
ZNF148-E5-A	GAAGGCCCCTTAAATAGCTC
ZNF148-E6-S1	TCTTGGTTGACCAAAACCAC
ZNF148-E6-A1	GGCCCCTCCTGCAAATTATC
ZNF148-E6-S3	CAGGCTTTGGACAGAACTAG
ZNF148-E6-A3	TACACAGAGTAACCCCACTC
EZH1-S	ACACCTGCTTTTTTGACTCG
EZH1-A	AACCAGTGGAAAGAGAATGC
CYP11A1-Exon1-F	GAGTAGGGGAGGAGCTGTCTG
CYP11A1-Exon1-R	GCCACCAATTGTTTCAAAAG
CYP11A1-Exon67-F	CTTCTTGGACATTTGCCTTTTAGAC
CYP11A1-Exon67-R	CTCTGTAATCCTTACCCACCAAAT
CTNNA2-E4-S	CATGTGCACTGATGTACTTG
CTNNA2-E4-A	GGTAATGAACTGATCTGGTG
CTNNA2-E7-S	TCCGTTGAGATAGCCTTTGC
CTNNA2-E7-A	GCAGCCACTAAAATGACCGA
SLC25A5-E1-S	CGGCTCCCCCTATATAAATC
SLC25A5-E1-A	GACTCACTACTTCAGGTCAC
SLC25A5-E3-S	AATGCAACCCTTGTGTACAG
SLC25A5-E3-A	CTAACACCATTTAAGCACCC
TTN-E119-S	TGTGGGGGCTCAAATGGAAG
TTN-E119-A	GGAGCCTCCCATAATTTTCAC
TTN-E304-S	GATTTATGAGTTCAGAGTGC
TTN-E304-A	CTATCACTGGACACATCAAC
MCC-E1-S	CTCCTCTTGTGTTCCCGTTG
MCC-E1-A	GCATCCTAAGGAGATGTCTC
NRAS-E3-S	GCAATTTGAGGGACAAACCAG
NRAS-E3-A	CTATCTTCCCTAGTGTGGTAACC
DSPP-E5-S	GTAGCCGAGGAGATGCTTCTTATAACTCTG
DSPP-E5-A	CTGTCACTATCGCTGCTGTTACTATTACTG
ATXN1-E8-S	ATTGGGTCCTCCCAATACAG
ATXN1-E8-A	GAGTCGGCGTATTGCATG
ITGA1-E18-S	TAAGCCTGACCCTTGGGAAC
ITGA1-E18-A	CCAGCAACCCCTTGTTACCT
TCHH-E3-S	AGGAAGCGCGAGACAGTGCT
TCHH-E3-A	TGCTCGTGCTTCTGCTCGTG
CRELD2-E6-S	GAGCAGCATCTGTCAAATCC
CRELD2-E6-A	AGCAAACCAGGACTCCAAGG
FAT3-E9-S	TAAGATCGAACCGGTCCTAG
FAT3-E9-A	GATGTGCGCTCATAATCCAG
FAT3-E25-S	AACCTGTCAGAGTTGCCATC
FAT3-E25-A	ATGGGTGAGGAGGGAGATAC
ARHGAP4-E3-S	AGCTTCCGGTAGGTGATGTG
ARHGAP4-E3-A	CTGATCCCAAAGCCTCGAAC
CHEK2-E2-S	GATGTTGAGGCTCAGCAGTC
CHEK2-E2-A	GATGTAAACAGTGGGAGACCTC
DICER1-E1-S	CCTGCATGATTGTGTAATGG
DICER1-E1-A	CAAATCCAATTACCCAGCAG
EIF1AX-E1-S	GCCACGCCTGCGTCATAAAG
EIF1AX-E1-A	ACCCCAATGTGACCAAACTG
KRAS-E2-S	TACACGTCTGCAGTCAACTG
KRAS-E2-A	AGAGAGTGAACATCATGGAC
PTEN-E2-S	ACCTGAATACTGTCCATGTG
PTEN-E2-A	TCCAGGTATTAAACCTGGTG
SIKE1-E5-S	ATGTTTTCTGCTCCTGGCTC
SIKE1-E5-A	CACATCTGAGAACTGTGGAC
TG-E8-S	TGGTTTCAAACGTAGGTGTC
TG-E8-A	AAGAAGCTTGCAAGACCAAG
USP9X-E9-S	GTTAGTGCACCGTAGAATTG
USP9X-E9-A	TTCTTGTCCTGGAACCCTTG
AIM1L-E2-S	AGAAGGAAGGATGTCCCCAG
AIM1L-E2-A	CCTTATCCTGTTTGGGGAGT
DDX5-E4-S	CCTACCCGTGTTTTTGTTTC
DDX5-E4-A	ATCGCCTCTCTCTAGGAATG
